# Supplementary material for: Phospholipase A2 from krait Bungarus fasciatus venom induces human cancer cell death in vitro
Source: PeerJ. 2019 Dec 3;7:e8055. doi: 10.7717/peerj.8055 (PMC6896944; doi:10.7717/peerj.8055)
Supplement: Supplemental Information 3 [file peerj-07-8055-s003.xls]

## Sheet: protein-peptides
Protein Group	Protein ID	Protein Accession	Peptide	Unique	-10lgP	Mass	Length	ppm	m/z	z	RT	Area BF_3-3	Fraction	Scan	Source File	#Feature	#Feature BF_3-3	Start	End	PTM	AScore
1	1	sp|Q90WA7|PA2B1_BUNFA	K.NMIQC(+57.02)AGSRLWVAYVKYGC(+57.02)YC(+57.02)GPGGTGTPLDQLDR.C	N	66.97	3962.83	35	5.7	1321.96	3	42.27	40700000	1	11547	Utkin_019_20190916_ZR_BF_3-3.raw	3	3	34	68	Carbamidomethylation	C5:Carbamidomethylation:1000.00;C19:Carbamidomethylation:1000.00;C21:Carbamidomethylation:1000.00
1	1	sp|Q90WA7|PA2B1_BUNFA	K.YGC(+57.02)YC(+57.02)GPGGTGTPLDQLDR.C	N	64.47	2085.89	19	6.7	1043.96	2	35.39	2710000000	1	8587	Utkin_019_20190916_ZR_BF_3-3.raw	21	21	50	68	Carbamidomethylation	C3:Carbamidomethylation:1000.00;C5:Carbamidomethylation:1000.00
1	1	sp|Q90WA7|PA2B1_BUNFA	R.AAAIC(+57.02)FAAAPYNLANFGINKETHC(+57.02)Q	N	63.76	2751.29	25	6.1	1376.66	2	41.19	35800000	1	11092	Utkin_019_20190916_ZR_BF_3-3.raw	3	3	121	145	Carbamidomethylation	C5:Carbamidomethylation:1000.00;C24:Carbamidomethylation:1000.00
1	1	sp|Q90WA7|PA2B1_BUNFA	K.TYEYTC(+57.02)NKPDLTC(+57.02)TDAK.G	N	61.47	2078.89	17	6.2	1040.46	2	25.38	5270000000	1	4741	Utkin_019_20190916_ZR_BF_3-3.raw	45	45	92	108	Carbamidomethylation	C6:Carbamidomethylation:1000.00;C13:Carbamidomethylation:1000.00
1	1	sp|Q90WA7|PA2B1_BUNFA	R.AAAIC(+57.02)FAAAPYNLANFGIN(+.98)KETHC(+57.02)Q	N	59.89	2752.27	25	6.2	1377.15	2	42.1	170000000	1	11436	Utkin_019_20190916_ZR_BF_3-3.raw	4	4	121	145	Carbamidomethylation; Deamidation (NQ)	C5:Carbamidomethylation:1000.00;N19:Deamidation (NQ):48.12;C24:Carbamidomethylation:1000.00
1	1	sp|Q90WA7|PA2B1_BUNFA	R.NVC(+57.02)DC(+57.02)DRAAAIC(+57.02)FAAAPYNLANFGINK.E	N	59.49	3015.38	27	5.9	1508.71	2	42.35	3160000	1	11575	Utkin_019_20190916_ZR_BF_3-3.raw	2	2	114	140	Carbamidomethylation	C3:Carbamidomethylation:1000.00;C5:Carbamidomethylation:1000.00;C12:Carbamidomethylation:1000.00
1	1	sp|Q90WA7|PA2B1_BUNFA	K.TYEYTC(+57.02)N(+.98)KPDLTC(+57.02)TDAK.G	N	59.03	2079.88	17	4.9	1040.95	2	26.49	544000000	1	5013	Utkin_019_20190916_ZR_BF_3-3.raw	2	2	92	108	Carbamidomethylation; Deamidation (NQ)	C6:Carbamidomethylation:1000.00;N7:Deamidation (NQ):1000.00;C13:Carbamidomethylation:1000.00
1	1	sp|Q90WA7|PA2B1_BUNFA	K.GSC(+57.02)ARNVC(+57.02)DC(+57.02)DRAAAIC(+57.02)FAAAPYNLANFGINK.E	N	58.7	3546.6	32	5.9	887.663	4	40.39	593000	1	10632	Utkin_019_20190916_ZR_BF_3-3.raw	2	2	109	140	Carbamidomethylation	C3:Carbamidomethylation:1000.00;C8:Carbamidomethylation:1000.00;C10:Carbamidomethylation:1000.00;C17:Carbamidomethylation:1000.00
1	1	sp|Q90WA7|PA2B1_BUNFA	R.LWVAYVKYGC(+57.02)YC(+57.02)GPGGTGTPLDQLDR.C	N	58.65	2945.38	26	6.6	982.808	3	41.06	10700000	1	10954	Utkin_019_20190916_ZR_BF_3-3.raw	3	3	43	68	Carbamidomethylation	C10:Carbamidomethylation:1000.00;C12:Carbamidomethylation:1000.00
1	1	sp|Q90WA7|PA2B1_BUNFA	K.NM(+15.99)IQC(+57.02)AGSRLWVAYVKYGC(+57.02)YC(+57.02)GPGGTGTPLDQLDR.C	N	58.5	3978.83	35	7.8	1327.29	3	40.28	18800000	1	10575	Utkin_019_20190916_ZR_BF_3-3.raw	6	6	34	68	Oxidation (M); Carbamidomethylation	M2:Oxidation (M):1000.00;C5:Carbamidomethylation:1000.00;C19:Carbamidomethylation:1000.00;C21:Carbamidomethylation:1000.00
1	1	sp|Q90WA7|PA2B1_BUNFA	K.KFGNC(+57.02)IPYFKTYEYTC(+57.02)NKPDLTC(+57.02)TDAK.G	N	58.48	3333.51	27	8.3	834.393	4	33.01	15900000	1	7640	Utkin_019_20190916_ZR_BF_3-3.raw	6	6	82	108	Carbamidomethylation	C5:Carbamidomethylation:1000.00;C16:Carbamidomethylation:1000.00;C23:Carbamidomethylation:1000.00
1	1	sp|Q90WA7|PA2B1_BUNFA	R.AAAIC(+57.02)FAAAPYNLANFGINK.E	N	57.9	2096.05	20	5.1	699.695	3	45.35	1610000000	1	12698	Utkin_019_20190916_ZR_BF_3-3.raw	13	13	121	140	Carbamidomethylation	C5:Carbamidomethylation:1000.00
1	1	sp|Q90WA7|PA2B1_BUNFA	Y.GC(+57.02)YC(+57.02)GPGGTGTPLDQLDR.C	N	57.47	1922.83	18	5.5	962.425	2	33.96	12500000	1	8024	Utkin_019_20190916_ZR_BF_3-3.raw	2	2	51	68	Carbamidomethylation	C2:Carbamidomethylation:1000.00;C4:Carbamidomethylation:1000.00
1	1	sp|Q90WA7|PA2B1_BUNFA	G.C(+57.02)YC(+57.02)GPGGTGTPLDQLDR.C	N	55.83	1865.8	17	6.1	933.915	2	34.06	13700000	1	8056	Utkin_019_20190916_ZR_BF_3-3.raw	3	3	52	68	Carbamidomethylation	C1:Carbamidomethylation:1000.00;C3:Carbamidomethylation:1000.00
1	1	sp|Q90WA7|PA2B1_BUNFA	K.TYEYTC(+57.02)NKPDLTC(+57.02)TD.A	N	54.71	1879.76	15	8	940.895	2	27.95	63200000	1	5587	Utkin_019_20190916_ZR_BF_3-3.raw	2	2	92	106	Carbamidomethylation	C6:Carbamidomethylation:1000.00;C13:Carbamidomethylation:1000.00
1	1	sp|Q90WA7|PA2B1_BUNFA	K.NMIQC(+57.02)AGSRLWVAYVKYGC(+57.02)YC(+57.02)GPGGTGTPLDQ(+.98)LDR.C	N	54.42	3963.82	35	8.4	991.97	4	42.55	0	1	11696	Utkin_019_20190916_ZR_BF_3-3.raw	0	0	34	68	Carbamidomethylation; Deamidation (NQ)	C5:Carbamidomethylation:1000.00;C19:Carbamidomethylation:1000.00;C21:Carbamidomethylation:1000.00;Q32:Deamidation (NQ):155.81
1	1	sp|Q90WA7|PA2B1_BUNFA	R.AAAIC(+57.02)FAAAPYNLAN(+.98)FGINKETHC(+57.02)Q	N	53.7	2752.27	25	7.2	1377.15	2	40.71	1920000	1	10770	Utkin_019_20190916_ZR_BF_3-3.raw	1	1	121	145	Carbamidomethylation; Deamidation (NQ)	C5:Carbamidomethylation:1000.00;N15:Deamidation (NQ):32.48;C24:Carbamidomethylation:1000.00
1	1	sp|Q90WA7|PA2B1_BUNFA	C.GPGGTGTPLDQLDR.C	N	53.24	1382.68	14	8.7	692.353	2	32.46	12200000	1	7425	Utkin_019_20190916_ZR_BF_3-3.raw	1	1	55	68
1	1	sp|Q90WA7|PA2B1_BUNFA	R.NVC(+57.02)DC(+57.02)DRAAAIC(+57.02)FAAAPYNLANFGINKETHC(+57.02)Q	N	53.14	3670.62	32	6.9	918.668	4	40.4	224000	1	10644	Utkin_019_20190916_ZR_BF_3-3.raw	1	1	114	145	Carbamidomethylation	C3:Carbamidomethylation:1000.00;C5:Carbamidomethylation:1000.00;C12:Carbamidomethylation:1000.00;C31:Carbamidomethylation:1000.00
1	1	sp|Q90WA7|PA2B1_BUNFA	Y.FKTYEYTC(+57.02)NKPDLTC(+57.02)TDAK.G	N	52.69	2354.06	19	8.4	589.526	4	26.94	9140000	1	5064	Utkin_019_20190916_ZR_BF_3-3.raw	6	6	90	108	Carbamidomethylation	C8:Carbamidomethylation:1000.00;C15:Carbamidomethylation:1000.00
1	1	sp|Q90WA7|PA2B1_BUNFA	K.YGC(+57.02)YC(+57.02)GPGGTGTPLDQLDRC(+57.02)C(+57.02)QTHDHC(+57.02)YDNAK.K	N	52.23	3775.5	32	1.9	756.108	5	30.31	274000	1	6475	Utkin_019_20190916_ZR_BF_3-3.raw	1	1	50	81	Carbamidomethylation	C3:Carbamidomethylation:1000.00;C5:Carbamidomethylation:1000.00;C20:Carbamidomethylation:1000.00;C21:Carbamidomethylation:1000.00;C27:Carbamidomethylation:1000.00
1	1	sp|Q90WA7|PA2B1_BUNFA	K.N(+.98)MIQC(+57.02)AGSRLWVAYVKYGC(+57.02)YC(+57.02)GPGGTGTPLDQLDR.C	N	52.13	3963.82	35	8.4	1322.29	3	43.27	560000	1	12013	Utkin_019_20190916_ZR_BF_3-3.raw	2	2	34	68	Deamidation (NQ); Carbamidomethylation	N1:Deamidation (NQ):28.36;C5:Carbamidomethylation:1000.00;C19:Carbamidomethylation:1000.00;C21:Carbamidomethylation:1000.00
1	1	sp|Q90WA7|PA2B1_BUNFA	R.C(+57.02)C(+57.02)QTHDHC(+57.02)YDNAKK.F	N	52.02	1835.71	14	7	918.871	2	15.33	1540000	1	2476	Utkin_019_20190916_ZR_BF_3-3.raw	4	4	69	82	Carbamidomethylation	C1:Carbamidomethylation:1000.00;C2:Carbamidomethylation:1000.00;C8:Carbamidomethylation:1000.00
1	1	sp|Q90WA7|PA2B1_BUNFA	G.SRLWVAYVKYGC(+57.02)YC(+57.02)GPGGTGTPLDQLDR.C	N	51.58	3188.52	28	8.6	1063.86	3	39.2	421000	1	10151	Utkin_019_20190916_ZR_BF_3-3.raw	2	2	41	68	Carbamidomethylation	C12:Carbamidomethylation:1000.00;C14:Carbamidomethylation:1000.00
1	1	sp|Q90WA7|PA2B1_BUNFA	F.AAAPYNLANFGINK.E	N	51.47	1462.76	14	5.8	732.39	2	37.65	1400000000	1	9512	Utkin_019_20190916_ZR_BF_3-3.raw	13	13	127	140
1	1	sp|Q90WA7|PA2B1_BUNFA	C.AGSRLWVAYVKYGC(+57.02)YC(+57.02)GPGGTGTPLDQLDR.C	N	51.44	3316.58	30	6.1	830.156	4	39.5	281000	1	10236	Utkin_019_20190916_ZR_BF_3-3.raw	2	2	39	68	Carbamidomethylation	C14:Carbamidomethylation:1000.00;C16:Carbamidomethylation:1000.00
1	1	sp|Q90WA7|PA2B1_BUNFA	R.C(+57.02)C(+57.02)QTHDHC(+57.02)YDNAK.K	N	51.27	1707.62	13	5	854.821	2	15.89	39900000	1	2564	Utkin_019_20190916_ZR_BF_3-3.raw	27	27	69	81	Carbamidomethylation	C1:Carbamidomethylation:1000.00;C2:Carbamidomethylation:1000.00;C8:Carbamidomethylation:1000.00
1	1	sp|Q90WA7|PA2B1_BUNFA	Y.C(+57.02)GPGGTGTPLDQLDR.C	N	50.9	1542.71	15	6.8	772.367	2	31	636000	1	6783	Utkin_019_20190916_ZR_BF_3-3.raw	2	2	54	68	Carbamidomethylation	C1:Carbamidomethylation:1000.00
1	1	sp|Q90WA7|PA2B1_BUNFA	K.FGNC(+57.02)IPYFKTYEYTC(+57.02)NKPDLTC(+57.02)TDAK.G	N	50.88	3205.42	26	7.8	1069.49	3	35.35	4130000	1	8560	Utkin_019_20190916_ZR_BF_3-3.raw	3	3	83	108	Carbamidomethylation	C4:Carbamidomethylation:1000.00;C15:Carbamidomethylation:1000.00;C22:Carbamidomethylation:1000.00
1	1	sp|Q90WA7|PA2B1_BUNFA	T.YEYTC(+57.02)NKPDLTC(+57.02)TDAK.G	N	50.84	1977.84	16	7.1	989.937	2	24.9	325000	1	4341	Utkin_019_20190916_ZR_BF_3-3.raw	2	2	93	108	Carbamidomethylation	C5:Carbamidomethylation:1000.00;C12:Carbamidomethylation:1000.00
1	1	sp|Q90WA7|PA2B1_BUNFA	Y.VKYGC(+57.02)YC(+57.02)GPGGTGTPLDQLDR.C	N	50.67	2313.05	21	7	1157.54	2	33.32	900000	1	7791	Utkin_019_20190916_ZR_BF_3-3.raw	2	2	48	68	Carbamidomethylation	C5:Carbamidomethylation:1000.00;C7:Carbamidomethylation:1000.00
1	1	sp|Q90WA7|PA2B1_BUNFA	R.AAAIC(+57.02)FAAAPYNLAN(+.98)FGINK.E	N	50.61	2097.04	20	8.3	700.025	3	43.25	6520000	1	11990	Utkin_019_20190916_ZR_BF_3-3.raw	1	1	121	140	Carbamidomethylation; Deamidation (NQ)	C5:Carbamidomethylation:1000.00;N15:Deamidation (NQ):49.37
1	1	sp|Q90WA7|PA2B1_BUNFA	K.FGNC(+57.02)IPYFK.T	N	50.53	1144.54	9	7.2	573.28	2	34.71	23100000000	1	8731	Utkin_019_20190916_ZR_BF_3-3.raw	9	9	83	91	Carbamidomethylation	C4:Carbamidomethylation:1000.00
1	1	sp|Q90WA7|PA2B1_BUNFA	I.C(+57.02)FAAAPYNLANFGINK.E	N	50.15	1769.86	16	6.7	885.941	2	41.43	1700000	1	11105	Utkin_019_20190916_ZR_BF_3-3.raw	1	1	125	140	Carbamidomethylation	C1:Carbamidomethylation:1000.00
1	1	sp|Q90WA7|PA2B1_BUNFA	K.KFGN(+.98)C(+57.02)IPYFK.T	N	50.01	1273.62	10	5.3	637.819	2	34.38	1240000000	1	8199	Utkin_019_20190916_ZR_BF_3-3.raw	4	4	82	91	Deamidation (NQ); Carbamidomethylation	N4:Deamidation (NQ):1000.00;C5:Carbamidomethylation:1000.00
1	1	sp|Q90WA7|PA2B1_BUNFA	F.AAAPYNLANFGINKETHC(+57.02)Q	N	49.57	2118	19	4.8	1060.01	2	33.95	3060000	1	8067	Utkin_019_20190916_ZR_BF_3-3.raw	2	2	127	145	Carbamidomethylation	C18:Carbamidomethylation:1000.00
1	1	sp|Q90WA7|PA2B1_BUNFA	C.YC(+57.02)GPGGTGTPLDQLDR.C	N	48.85	1705.77	16	5.7	853.899	2	33.97	9750000	1	8022	Utkin_019_20190916_ZR_BF_3-3.raw	1	1	53	68	Carbamidomethylation	C2:Carbamidomethylation:1000.00
1	1	sp|Q90WA7|PA2B1_BUNFA	F.AAAPYNLAN(+.98)FGINKETHC(+57.02)Q	N	48.71	2118.98	19	6.5	707.338	3	33.66	709000	1	7916	Utkin_019_20190916_ZR_BF_3-3.raw	2	2	127	145	Deamidation (NQ); Carbamidomethylation	N9:Deamidation (NQ):37.54;C18:Carbamidomethylation:1000.00
1	1	sp|Q90WA7|PA2B1_BUNFA	A.AAPYNLANFGINK.E	N	48.13	1391.72	13	6.2	696.871	2	37.44	12200000	1	9343	Utkin_019_20190916_ZR_BF_3-3.raw	2	2	128	140
1	1	sp|Q90WA7|PA2B1_BUNFA	L.NLLQFKN(+.98)MIQC(+57.02)AGSR.L	N	47.82	1779.88	15	5.2	594.302	3	36.28	14800000	1	8807	Utkin_019_20190916_ZR_BF_3-3.raw	5	5	28	42	Deamidation (NQ); Carbamidomethylation	N7:Deamidation (NQ):62.26;C11:Carbamidomethylation:1000.00
1	1	sp|Q90WA7|PA2B1_BUNFA	A.GSRLWVAYVKYGC(+57.02)YC(+57.02)GPGGTGTPLDQLDR.C	N	47.8	3245.54	29	4.6	1082.86	3	39.37	206000	1	10188	Utkin_019_20190916_ZR_BF_3-3.raw	1	1	40	68	Carbamidomethylation	C13:Carbamidomethylation:1000.00;C15:Carbamidomethylation:1000.00
1	1	sp|Q90WA7|PA2B1_BUNFA	C.FAAAPYNLANFGINK.E	N	47.77	1609.83	15	6.9	537.619	3	40.83	910000	1	10822	Utkin_019_20190916_ZR_BF_3-3.raw	2	2	126	140
1	1	sp|Q90WA7|PA2B1_BUNFA	K.KFGNC(+57.02)IPYFK.T	N	47.7	1272.63	10	9.6	637.33	2	32.63	4740000000	1	7597	Utkin_019_20190916_ZR_BF_3-3.raw	16	16	82	91	Carbamidomethylation	C5:Carbamidomethylation:1000.00
1	1	sp|Q90WA7|PA2B1_BUNFA	A.AAIC(+57.02)FAAAPYNLANFGINK.E	N	47.59	2025.01	19	5.1	1013.52	2	42.68	238000	1	11772	Utkin_019_20190916_ZR_BF_3-3.raw	1	1	122	140	Carbamidomethylation	C4:Carbamidomethylation:1000.00
1	1	sp|Q90WA7|PA2B1_BUNFA	A.IC(+57.02)FAAAPYNLANFGINK.E	N	47.47	1882.94	17	3.4	942.481	2	42.65	2680000	1	11734	Utkin_019_20190916_ZR_BF_3-3.raw	1	1	124	140	Carbamidomethylation	C2:Carbamidomethylation:1000.00
1	1	sp|Q90WA7|PA2B1_BUNFA	Y.NLANFGIN(+.98)KETHC(+57.02)Q	N	46.76	1645.75	14	4.5	823.887	2	30	3180000	1	6317	Utkin_019_20190916_ZR_BF_3-3.raw	4	4	132	145	Deamidation (NQ); Carbamidomethylation	N8:Deamidation (NQ):77.13;C13:Carbamidomethylation:1000.00
1	1	sp|Q90WA7|PA2B1_BUNFA	A.APYNLANFGINK.E	N	46.55	1320.68	12	5.4	661.352	2	37.05	13400000	1	9158	Utkin_019_20190916_ZR_BF_3-3.raw	1	1	129	140
1	1	sp|Q90WA7|PA2B1_BUNFA	L.NLLQFKNMIQC(+57.02)AGSR.L	N	46.48	1778.89	15	5.4	593.975	3	38	781000	1	9610	Utkin_019_20190916_ZR_BF_3-3.raw	4	4	28	42	Carbamidomethylation	C11:Carbamidomethylation:1000.00
1	1	sp|Q90WA7|PA2B1_BUNFA	K.FGN(+.98)C(+57.02)IPYFK.T	N	46.34	1145.52	9	7.8	573.773	2	38.17	2410000000	1	9902	Utkin_019_20190916_ZR_BF_3-3.raw	1	1	83	91	Deamidation (NQ); Carbamidomethylation	N3:Deamidation (NQ):1000.00;C4:Carbamidomethylation:1000.00
1	1	sp|Q90WA7|PA2B1_BUNFA	A.AIC(+57.02)FAAAPYNLANFGINK.E	N	45.97	1953.98	18	5.4	978.001	2	42.67	930000	1	11770	Utkin_019_20190916_ZR_BF_3-3.raw	1	1	123	140	Carbamidomethylation	C3:Carbamidomethylation:1000.00
1	1	sp|Q90WA7|PA2B1_BUNFA	C.FAAAPYNLANFGIN(+.98)KETHC(+57.02)Q	N	45.56	2266.05	20	5.5	756.361	3	38	837000	1	9605	Utkin_019_20190916_ZR_BF_3-3.raw	3	3	126	145	Deamidation (NQ); Carbamidomethylation	N14:Deamidation (NQ):37.82;C19:Carbamidomethylation:1000.00
1	1	sp|Q90WA7|PA2B1_BUNFA	F.GNC(+57.02)IPYFKTYEYTC(+57.02)NKPDLTC(+57.02)TDAK.G	N	45.2	3058.35	25	5.5	765.599	4	31.83	1310000	1	7172	Utkin_019_20190916_ZR_BF_3-3.raw	2	2	84	108	Carbamidomethylation	C3:Carbamidomethylation:1000.00;C14:Carbamidomethylation:1000.00;C21:Carbamidomethylation:1000.00
1	1	sp|Q90WA7|PA2B1_BUNFA	K.TYEYTC(+57.02)NKPDLTC(+57.02)TDAKGSC(+57.02)AR.N	N	44.06	2610.11	22	6.7	871.051	3	24.06	5790000	1	4080	Utkin_019_20190916_ZR_BF_3-3.raw	2	2	92	113	Carbamidomethylation	C6:Carbamidomethylation:1000.00;C13:Carbamidomethylation:1000.00;C20:Carbamidomethylation:1000.00
1	1	sp|Q90WA7|PA2B1_BUNFA	A.APYNLANFGINKETHC(+57.02)Q	N	43.49	1975.92	17	-3.7	988.964	2	41.28	26700	1	11062	Utkin_019_20190916_ZR_BF_3-3.raw	1	1	129	145	Carbamidomethylation	C16:Carbamidomethylation:1000.00
1	1	sp|Q90WA7|PA2B1_BUNFA	F.KTYEYTC(+57.02)NKPDLTC(+57.02)TDAK.G	N	43.26	2206.99	18	7.5	552.758	4	23.38	938000	1	3939	Utkin_019_20190916_ZR_BF_3-3.raw	2	2	91	108	Carbamidomethylation	C7:Carbamidomethylation:1000.00;C14:Carbamidomethylation:1000.00
1	1	sp|Q90WA7|PA2B1_BUNFA	C.FAAAPYNLAN(+.98)FGINK.E	N	43.26	1610.81	15	9.7	806.42	2	40.66	178000	1	10741	Utkin_019_20190916_ZR_BF_3-3.raw	1	1	126	140	Deamidation (NQ)	N10:Deamidation (NQ):47.09
1	1	sp|Q90WA7|PA2B1_BUNFA	G.PGGTGTPLDQLDR.C	N	42.58	1325.66	13	7.3	663.841	2	32.42	7360000	1	7373	Utkin_019_20190916_ZR_BF_3-3.raw	1	1	56	68
1	1	sp|Q90WA7|PA2B1_BUNFA	K.TYEYTC(+57.02)NKPDLTC(+57.02)T.D	N	42.49	1764.73	14	5.8	883.379	2	28.5	2630000	1	5661	Utkin_019_20190916_ZR_BF_3-3.raw	1	1	92	105	Carbamidomethylation	C6:Carbamidomethylation:1000.00;C13:Carbamidomethylation:1000.00
1	1	sp|Q90WA7|PA2B1_BUNFA	K.TYEYTC(+57.02)NKPDLTC(+57.02).T	N	42.47	1663.69	13	6.5	832.856	2	28.09	6870000	1	5494	Utkin_019_20190916_ZR_BF_3-3.raw	1	1	92	104	Carbamidomethylation	C6:Carbamidomethylation:1000.00;C13:Carbamidomethylation:1000.00
1	1	sp|Q90WA7|PA2B1_BUNFA	R.NVC(+57.02)DC(+57.02)DRAAAIC(+57.02)FAAAPYNLAN(+.98)FGINKETHC(+57.02)Q	N	42.36	3671.6	32	9.8	918.917	4	39.68	214000	1	10334	Utkin_019_20190916_ZR_BF_3-3.raw	2	2	114	145	Carbamidomethylation; Deamidation (NQ)	C3:Carbamidomethylation:1000.00;C5:Carbamidomethylation:1000.00;C12:Carbamidomethylation:1000.00;N22:Deamidation (NQ):7.77;C31:Carbamidomethylation:1000.00
1	1	sp|Q90WA7|PA2B1_BUNFA	A.AAPYNLANFGIN(+.98)KETHC(+57.02)Q	N	42.15	2047.94	18	6.4	683.659	3	34.08	59600	1	8130	Utkin_019_20190916_ZR_BF_3-3.raw	1	1	128	145	Deamidation (NQ); Carbamidomethylation	N12:Deamidation (NQ):46.17;C17:Carbamidomethylation:1000.00
1	1	sp|Q90WA7|PA2B1_BUNFA	N.M(+15.99)IQC(+57.02)AGSRLWVAYVKYGC(+57.02)YC(+57.02)GPGGTGTPLDQLDR.C	N	41.29	3864.78	34	2.4	967.206	4	41.96	141000	1	11396	Utkin_019_20190916_ZR_BF_3-3.raw	1	1	35	68	Oxidation (M); Carbamidomethylation	M1:Oxidation (M):1000.00;C4:Carbamidomethylation:1000.00;C18:Carbamidomethylation:1000.00;C20:Carbamidomethylation:1000.00
1	1	sp|Q90WA7|PA2B1_BUNFA	A.APYN(+.98)LANFGINK.E	N	41.06	1321.67	12	3.5	661.843	2	38	35300	1	9620	Utkin_019_20190916_ZR_BF_3-3.raw	1	1	129	140	Deamidation (NQ)	N4:Deamidation (NQ):47.09
1	1	sp|Q90WA7|PA2B1_BUNFA	R.NVC(+57.02)DC(+57.02)DR.A	N	40.43	937.338	7	6.7	469.68	2	26.36	24700000	1	6939	Utkin_019_20190916_ZR_BF_3-3.raw	6	6	114	120	Carbamidomethylation	C3:Carbamidomethylation:1000.00;C5:Carbamidomethylation:1000.00
1	1	sp|Q90WA7|PA2B1_BUNFA	P.YNLANFGINK.E	N	39.85	1152.59	10	5.8	577.307	2	34.63	610000	1	8373	Utkin_019_20190916_ZR_BF_3-3.raw	1	1	131	140
1	1	sp|Q90WA7|PA2B1_BUNFA	A.PYNLANFGINK.E	N	39.73	1249.65	11	-1.2	625.829	2	37.58	0	1	9452	Utkin_019_20190916_ZR_BF_3-3.raw	0	0	130	140
1	1	sp|Q90WA7|PA2B1_BUNFA	F.AAAPYNLAN(+.98)FGINK.E	N	39.66	1463.74	14	7.7	732.883	2	39.18	22200000	1	10094	Utkin_019_20190916_ZR_BF_3-3.raw	1	1	127	140	Deamidation (NQ)	N9:Deamidation (NQ):28.36
1	1	sp|Q90WA7|PA2B1_BUNFA	K.NMIQC(+57.02)AGSRLWVAYVK.Y	N	39.64	1894.95	16	4.5	948.489	2	40.17	543000	1	10526	Utkin_019_20190916_ZR_BF_3-3.raw	1	1	34	49	Carbamidomethylation	C5:Carbamidomethylation:1000.00
1	1	sp|Q90WA7|PA2B1_BUNFA	F.AAAPYN(+.98)LAN(+.98)FGINK.E	N	39.57	1464.72	14	3.1	733.372	2	39.59	77400	1	10301	Utkin_019_20190916_ZR_BF_3-3.raw	1	1	127	140	Deamidation (NQ)	N6:Deamidation (NQ):50.34;N9:Deamidation (NQ):25.55
1	1	sp|Q90WA7|PA2B1_BUNFA	A.AAPYNLAN(+.98)FGINK.E	N	39.01	1392.7	13	7.1	697.364	2	38.75	0	1	9929	Utkin_019_20190916_ZR_BF_3-3.raw	0	0	128	140	Deamidation (NQ)	N8:Deamidation (NQ):28.36
1	1	sp|Q90WA7|PA2B1_BUNFA	L.NLLQFKN(+.98)M(+15.99)IQC(+57.02)AGSR.L	N	38.35	1795.87	15	7.7	599.635	3	32.25	9130000	1	7355	Utkin_019_20190916_ZR_BF_3-3.raw	4	4	28	42	Deamidation (NQ); Oxidation (M); Carbamidomethylation	N7:Deamidation (NQ):49.37;M8:Oxidation (M):1000.00;C11:Carbamidomethylation:1000.00
1	1	sp|Q90WA7|PA2B1_BUNFA	R.LWVAYVK.Y	N	37.98	877.506	7	4.8	439.762	2	36.43	1400000000	1	9048	Utkin_019_20190916_ZR_BF_3-3.raw	13	13	43	49
1	1	sp|Q90WA7|PA2B1_BUNFA	R.AAAIC(+57.02)FAAAPYN(+.98)LAN.F	N	37.95	1537.72	15	6.3	769.874	2	41.4	152000	1	11113	Utkin_019_20190916_ZR_BF_3-3.raw	1	1	121	135	Carbamidomethylation; Deamidation (NQ)	C5:Carbamidomethylation:1000.00;N12:Deamidation (NQ):16.66
1	1	sp|Q90WA7|PA2B1_BUNFA	G.SC(+57.02)ARN(+.98)VC(+57.02)DC(+57.02)DRAAAIC(+57.02)FAAAPYNLANFGINK.E	N	37.8	3490.56	31	9.5	873.657	4	41.55	0	1	11182	Utkin_019_20190916_ZR_BF_3-3.raw	0	0	110	140	Carbamidomethylation; Deamidation (NQ)	C2:Carbamidomethylation:1000.00;N5:Deamidation (NQ):15.31;C7:Carbamidomethylation:1000.00;C9:Carbamidomethylation:1000.00;C16:Carbamidomethylation:1000.00
1	1	sp|Q90WA7|PA2B1_BUNFA	N.KPDLTC(+57.02)TDAK.G	N	37.58	1147.55	10	7.2	574.789	2	18.41	455000	1	3006	Utkin_019_20190916_ZR_BF_3-3.raw	1	1	99	108	Carbamidomethylation	C6:Carbamidomethylation:1000.00
1	1	sp|Q90WA7|PA2B1_BUNFA	G.NC(+57.02)IPYFK.T	N	37.24	940.448	7	7.4	471.235	2	32.53	717000	1	7505	Utkin_019_20190916_ZR_BF_3-3.raw	1	1	85	91	Carbamidomethylation	C2:Carbamidomethylation:1000.00
1	1	sp|Q90WA7|PA2B1_BUNFA	Y.TC(+57.02)NKPDLTC(+57.02)TDAK.G	N	37.16	1522.68	13	7	508.569	3	19.58	525000	1	3226	Utkin_019_20190916_ZR_BF_3-3.raw	2	2	96	108	Carbamidomethylation	C2:Carbamidomethylation:1000.00;C9:Carbamidomethylation:1000.00
1	1	sp|Q90WA7|PA2B1_BUNFA	R.C(+57.02)C(+57.02)QTHDHC(+57.02)YDNAKKFGNC(+57.02)IPYFK.T	N	37.06	2962.24	23	5.6	593.459	5	29.93	1600000	1	6263	Utkin_019_20190916_ZR_BF_3-3.raw	1	1	69	91	Carbamidomethylation	C1:Carbamidomethylation:1000.00;C2:Carbamidomethylation:1000.00;C8:Carbamidomethylation:1000.00;C18:Carbamidomethylation:1000.00
1	1	sp|Q90WA7|PA2B1_BUNFA	G.TGTPLDQLDR.C	N	36.98	1114.56	10	8.1	558.293	2	31.33	2440000	1	6886	Utkin_019_20190916_ZR_BF_3-3.raw	1	1	59	68
1	1	sp|Q90WA7|PA2B1_BUNFA	K.TYEYTC(+57.02)NKPDLTC(+57.02)TDAKG.S	N	36.66	2135.91	18	1.9	712.98	3	25	3140000	1	4375	Utkin_019_20190916_ZR_BF_3-3.raw	2	2	92	109	Carbamidomethylation	C6:Carbamidomethylation:1000.00;C13:Carbamidomethylation:1000.00
1	1	sp|Q90WA7|PA2B1_BUNFA	A.KKFGNC(+57.02)IPYFK.T	N	36.24	1400.73	11	7.4	467.92	3	30.9	399000	1	6747	Utkin_019_20190916_ZR_BF_3-3.raw	2	2	81	91	Carbamidomethylation	C6:Carbamidomethylation:1000.00
1	1	sp|Q90WA7|PA2B1_BUNFA	R.AAAIC(+57.02)FAAAPYN.L	N	36.04	1238.58	12	6.1	620.299	2	37.59	4250000	1	9415	Utkin_019_20190916_ZR_BF_3-3.raw	1	1	121	132	Carbamidomethylation	C5:Carbamidomethylation:1000.00
1	1	sp|Q90WA7|PA2B1_BUNFA	K.NMIQC(+57.02)AGSR.L	N	35.99	1035.46	9	6.9	518.74	2	32.25	3620000	1	7494	Utkin_019_20190916_ZR_BF_3-3.raw	3	3	34	42	Carbamidomethylation	C5:Carbamidomethylation:1000.00
1	1	sp|Q90WA7|PA2B1_BUNFA	G.SC(+57.02)ARNVC(+57.02)DC(+57.02)DRAAAIC(+57.02)FAAAPYNLANFGINK.E	N	35.93	3489.58	31	7	873.408	4	41.53	42800	1	11182	Utkin_019_20190916_ZR_BF_3-3.raw	1	1	110	140	Carbamidomethylation	C2:Carbamidomethylation:1000.00;C7:Carbamidomethylation:1000.00;C9:Carbamidomethylation:1000.00;C16:Carbamidomethylation:1000.00
1	1	sp|Q90WA7|PA2B1_BUNFA	R.AAAIC(+57.02)FAAAPYN(+.98).L	N	35.79	1239.56	12	8.6	620.792	2	38.78	498000	1	9909	Utkin_019_20190916_ZR_BF_3-3.raw	1	1	121	132	Carbamidomethylation; Deamidation (NQ)	C5:Carbamidomethylation:1000.00;N12:Deamidation (NQ):1000.00
1	1	sp|Q90WA7|PA2B1_BUNFA	K.TYEYTC(+57.02)NKPDLTC(+57.02)TDA.K	N	35.48	1950.8	16	5.6	976.412	2	28.8	5380000	1	5791	Utkin_019_20190916_ZR_BF_3-3.raw	1	1	92	107	Carbamidomethylation	C6:Carbamidomethylation:1000.00;C13:Carbamidomethylation:1000.00
1	1	sp|Q90WA7|PA2B1_BUNFA	R.AAAIC(+57.02)FAAAPY.N	N	34.85	1124.53	11	7.4	563.278	2	40.14	74800000	1	10495	Utkin_019_20190916_ZR_BF_3-3.raw	1	1	121	131	Carbamidomethylation	C5:Carbamidomethylation:1000.00
1	1	sp|Q90WA7|PA2B1_BUNFA	Y.NLANFGINK.E	N	34.84	989.529	9	8.1	495.776	2	32.1	22600000	1	7276	Utkin_019_20190916_ZR_BF_3-3.raw	1	1	132	140
1	1	sp|Q90WA7|PA2B1_BUNFA	K.FGNC(+57.02)IPYFKTYEYTC(+57.02)NKPDLTC(+57.02)TDAKGSC(+57.02)AR.N	N	34.6	3736.64	31	3.5	935.171	4	33.27	4280000	1	7742	Utkin_019_20190916_ZR_BF_3-3.raw	3	3	83	113	Carbamidomethylation	C4:Carbamidomethylation:1000.00;C15:Carbamidomethylation:1000.00;C22:Carbamidomethylation:1000.00;C29:Carbamidomethylation:1000.00
1	1	sp|Q90WA7|PA2B1_BUNFA	R.AAAIC(+57.02)FAAAPYNLANFGIN(+.98)KETH.C	N	34.39	2464.18	23	7.2	822.408	3	42.35	447000	1	11626	Utkin_019_20190916_ZR_BF_3-3.raw	1	1	121	143	Carbamidomethylation; Deamidation (NQ)	C5:Carbamidomethylation:1000.00;N19:Deamidation (NQ):42.68
1	1	sp|Q90WA7|PA2B1_BUNFA	K.TYEYTC(+57.02)NKPD.L	N	34.14	1289.52	10	7.6	645.774	2	22.37	175000	1	3720	Utkin_019_20190916_ZR_BF_3-3.raw	1	1	92	101	Carbamidomethylation	C6:Carbamidomethylation:1000.00
1	1	sp|Q90WA7|PA2B1_BUNFA	R.AAAIC(+57.02)FAAAPYNLAN.F	N	33.77	1536.74	15	8	769.383	2	41.6	52100000	1	11165	Utkin_019_20190916_ZR_BF_3-3.raw	2	2	121	135	Carbamidomethylation	C5:Carbamidomethylation:1000.00
1	1	sp|Q90WA7|PA2B1_BUNFA	K.N(+.98)MIQC(+57.02)AGSR.L	N	33.6	1036.44	9	7	519.232	2	25.39	813000	1	4464	Utkin_019_20190916_ZR_BF_3-3.raw	1	1	34	42	Deamidation (NQ); Carbamidomethylation	N1:Deamidation (NQ):56.34;C5:Carbamidomethylation:1000.00
1	1	sp|Q90WA7|PA2B1_BUNFA	P.GGTGTPLDQLDR.C	N	33.23	1228.6	12	6.7	615.314	2	32.1	3490000	1	7271	Utkin_019_20190916_ZR_BF_3-3.raw	1	1	57	68
1	1	sp|Q90WA7|PA2B1_BUNFA	Y.NLAN(+.98)FGINK.E	N	33.22	990.513	9	8.6	496.268	2	33.05	778000	1	7675	Utkin_019_20190916_ZR_BF_3-3.raw	2	2	132	140	Deamidation (NQ)	N4:Deamidation (NQ):62.26
1	1	sp|Q90WA7|PA2B1_BUNFA	K.NM(+15.99)IQC(+57.02)AGSRLWVAYVK.Y	N	33.06	1910.95	16	8.9	956.49	2	36.75	120000	1	9058	Utkin_019_20190916_ZR_BF_3-3.raw	2	2	34	49	Oxidation (M); Carbamidomethylation	M2:Oxidation (M):1000.00;C5:Carbamidomethylation:1000.00
1	1	sp|Q90WA7|PA2B1_BUNFA	F.AAAPYNLANFGIN(+.98)KETHC(+57.02)Q	N	31.37	2118.98	19	5.4	707.337	3	35.5	1180000	1	8597	Utkin_019_20190916_ZR_BF_3-3.raw	1	1	127	145	Deamidation (NQ); Carbamidomethylation	N13:Deamidation (NQ):33.81;C18:Carbamidomethylation:1000.00
1	1	sp|Q90WA7|PA2B1_BUNFA	K.TYEYTC(+57.02)NKPDLTC(+57.02)TDAKGSC(+57.02)ARNVC(+57.02)D.C	N	31.37	3098.28	26	8.2	1033.78	3	25.54	1540000	1	4502	Utkin_019_20190916_ZR_BF_3-3.raw	1	1	92	117	Carbamidomethylation	C6:Carbamidomethylation:1000.00;C13:Carbamidomethylation:1000.00;C20:Carbamidomethylation:1000.00;C25:Carbamidomethylation:1000.00
1	1	sp|Q90WA7|PA2B1_BUNFA	K.N(+.98)M(+15.99)IQC(+57.02)AGSRLWVAYVKYGC(+57.02)YC(+57.02)GPGGTGTPLDQLDR.C	N	30.91	3979.81	35	7.9	1327.62	3	42.16	279000	1	11497	Utkin_019_20190916_ZR_BF_3-3.raw	1	1	34	68	Deamidation (NQ); Oxidation (M); Carbamidomethylation	N1:Deamidation (NQ):0.00;M2:Oxidation (M):1000.00;C5:Carbamidomethylation:1000.00;C19:Carbamidomethylation:1000.00;C21:Carbamidomethylation:1000.00
1	1	sp|Q90WA7|PA2B1_BUNFA	R.C(+57.02)C(+57.02)QTHDHC(+57.02)YDN(+.98)AKKFGNC(+57.02)IPYFK.T	N	30.72	2963.22	23	8.3	593.657	5	29.75	0	1	6234	Utkin_019_20190916_ZR_BF_3-3.raw	0	0	69	91	Carbamidomethylation; Deamidation (NQ)	C1:Carbamidomethylation:1000.00;C2:Carbamidomethylation:1000.00;C8:Carbamidomethylation:1000.00;N11:Deamidation (NQ):0.00;C18:Carbamidomethylation:1000.00
1	1	sp|Q90WA7|PA2B1_BUNFA	K.NMIQ(+.98)C(+57.02)AGSR.L	N	30.62	1036.44	9	7.9	519.233	2	23.18	1930000	1	3883	Utkin_019_20190916_ZR_BF_3-3.raw	2	2	34	42	Deamidation (NQ); Carbamidomethylation	Q4:Deamidation (NQ):45.60;C5:Carbamidomethylation:1000.00
1	1	sp|Q90WA7|PA2B1_BUNFA	C.NKPDLTC(+57.02)TDAK.G	N	30.43	1261.6	11	6.9	631.81	2	18.63	622000	1	3043	Utkin_019_20190916_ZR_BF_3-3.raw	1	1	98	108	Carbamidomethylation	C7:Carbamidomethylation:1000.00
1	1	sp|Q90WA7|PA2B1_BUNFA	F.AAAPYNLAN(+.98)FGIN(+.98)KETHC(+57.02)Q	N	30.34	2119.96	19	4.8	707.665	3	36.19	0	1	8801	Utkin_019_20190916_ZR_BF_3-3.raw	0	0	127	145	Deamidation (NQ); Carbamidomethylation	N9:Deamidation (NQ):0.00;N13:Deamidation (NQ):7.82;C18:Carbamidomethylation:1000.00
1	1	sp|Q90WA7|PA2B1_BUNFA	R.AAAIC(+57.02)FAAAPYNLA.N	N	29.37	1422.7	14	3.3	712.358	2	42.74	1810000	1	11783	Utkin_019_20190916_ZR_BF_3-3.raw	1	1	121	134	Carbamidomethylation	C5:Carbamidomethylation:1000.00
1	1	sp|Q90WA7|PA2B1_BUNFA	N.LANFGINK.E	N	29.24	875.486	8	5.5	438.753	2	29.68	1480000	1	6170	Utkin_019_20190916_ZR_BF_3-3.raw	1	1	133	140
1	1	sp|Q90WA7|PA2B1_BUNFA	K.TYEYTC(+57.02)NK.P	N	28.92	1077.44	8	6.8	539.733	2	20.82	155000	1	3443	Utkin_019_20190916_ZR_BF_3-3.raw	1	1	92	99	Carbamidomethylation	C6:Carbamidomethylation:1000.00
1	1	sp|Q90WA7|PA2B1_BUNFA	K.TYEYTC(+57.02)NKPDLTC(+57.02)TDAKGSC(+57.02)ARN.V	N	28.76	2724.16	23	6.3	682.051	4	24.13	108000	1	4124	Utkin_019_20190916_ZR_BF_3-3.raw	1	1	92	114	Carbamidomethylation	C6:Carbamidomethylation:1000.00;C13:Carbamidomethylation:1000.00;C20:Carbamidomethylation:1000.00
1	1	sp|Q90WA7|PA2B1_BUNFA	K.TYEYTC(+57.02)N(+.98)KPDLTC(+57.02)TD.A	N	28.74	1880.74	15	9.4	941.388	2	29.22	278000	1	6025	Utkin_019_20190916_ZR_BF_3-3.raw	1	1	92	106	Carbamidomethylation; Deamidation (NQ)	C6:Carbamidomethylation:1000.00;N7:Deamidation (NQ):1000.00;C13:Carbamidomethylation:1000.00
1	1	sp|Q90WA7|PA2B1_BUNFA	K.FGN(+.98)C(+57.02)IPYFKTYEYTC(+57.02)NKPDLTC(+57.02)TDAK.G	N	28.65	3206.4	26	-0.2	1069.81	3	39.07	57700	1	10073	Utkin_019_20190916_ZR_BF_3-3.raw	1	1	83	108	Deamidation (NQ); Carbamidomethylation	N3:Deamidation (NQ):31.44;C4:Carbamidomethylation:1000.00;C15:Carbamidomethylation:1000.00;C22:Carbamidomethylation:1000.00
1	1	sp|Q90WA7|PA2B1_BUNFA	G.N(+.98)C(+57.02)IPYFK.T	N	28.55	941.432	7	3.2	471.725	2	34.13	102000	1	8152	Utkin_019_20190916_ZR_BF_3-3.raw	1	1	85	91	Deamidation (NQ); Carbamidomethylation	N1:Deamidation (NQ):1000.00;C2:Carbamidomethylation:1000.00
1	1	sp|Q90WA7|PA2B1_BUNFA	K.TYEYTC(+57.02)NKPDLTC(+57.02)TDAKGSC(+57.02)ARN(+.98)VC(+57.02)DC(+57.02)DR.A	N	28.41	3530.43	29	5.8	707.097	5	24.8	38700	1	4292	Utkin_019_20190916_ZR_BF_3-3.raw	1	1	92	120	Carbamidomethylation; Deamidation (NQ)	C6:Carbamidomethylation:1000.00;C13:Carbamidomethylation:1000.00;C20:Carbamidomethylation:1000.00;N23:Deamidation (NQ):0.00;C25:Carbamidomethylation:1000.00;C27:Carbamidomethylation:1000.00
1	1	sp|Q90WA7|PA2B1_BUNFA	R.AAAIC(+57.02)FAAAP.Y	N	28.33	961.469	10	7.5	481.745	2	36.26	708000	1	8815	Utkin_019_20190916_ZR_BF_3-3.raw	1	1	121	130	Carbamidomethylation	C5:Carbamidomethylation:1000.00
1	1	sp|Q90WA7|PA2B1_BUNFA	Q.C(+57.02)AGSRLWVAYVK.Y	N	27.73	1408.73	12	6.1	470.586	3	34.08	99500	1	8126	Utkin_019_20190916_ZR_BF_3-3.raw	2	2	38	49	Carbamidomethylation	C1:Carbamidomethylation:1000.00
1	1	sp|Q90WA7|PA2B1_BUNFA	K.NM(+15.99)IQC(+57.02)AGSR.L	N	27.13	1051.45	9	7.8	526.738	2	17.63	4290000	1	3527	Utkin_019_20190916_ZR_BF_3-3.raw	1	1	34	42	Oxidation (M); Carbamidomethylation	M2:Oxidation (M):1000.00;C5:Carbamidomethylation:1000.00
1	1	sp|Q90WA7|PA2B1_BUNFA	F.KTYEYTC(+57.02)N(+.98)KPDLTC(+57.02)TDAK.G	N	26.75	2207.97	18	-4.5	1104.99	2	32.13	0	1	7327	Utkin_019_20190916_ZR_BF_3-3.raw	0	0	91	108	Carbamidomethylation; Deamidation (NQ)	C7:Carbamidomethylation:1000.00;N8:Deamidation (NQ):1000.00;C14:Carbamidomethylation:1000.00
1	1	sp|Q90WA7|PA2B1_BUNFA	T.GTPLDQLDR.C	N	26.28	1013.51	9	7.6	507.768	2	30.87	396000	1	6712	Utkin_019_20190916_ZR_BF_3-3.raw	1	1	60	68
2	11	sp|A6MEY4|PA2B_BUNFA	K.YGC(+57.02)YC(+57.02)GPGGTGTPLDQLDR.C	N	64.47	2085.89	19	6.7	1043.96	2	35.39	2710000000	1	8587	Utkin_019_20190916_ZR_BF_3-3.raw	21	21	50	68	Carbamidomethylation	C3:Carbamidomethylation:1000.00;C5:Carbamidomethylation:1000.00
2	11	sp|A6MEY4|PA2B_BUNFA	R.AAAIC(+57.02)FAAAPYNLANFGINKETHC(+57.02)Q	N	63.76	2751.29	25	6.1	1376.66	2	41.19	35800000	1	11092	Utkin_019_20190916_ZR_BF_3-3.raw	3	3	121	145	Carbamidomethylation	C5:Carbamidomethylation:1000.00;C24:Carbamidomethylation:1000.00
2	11	sp|A6MEY4|PA2B_BUNFA	K.TYEYTC(+57.02)NKPDLTC(+57.02)TDAK.G	N	61.47	2078.89	17	6.2	1040.46	2	25.38	5270000000	1	4741	Utkin_019_20190916_ZR_BF_3-3.raw	45	45	92	108	Carbamidomethylation	C6:Carbamidomethylation:1000.00;C13:Carbamidomethylation:1000.00
2	11	sp|A6MEY4|PA2B_BUNFA	R.AAAIC(+57.02)FAAAPYNLANFGIN(+.98)KETHC(+57.02)Q	N	59.89	2752.27	25	6.2	1377.15	2	42.1	170000000	1	11436	Utkin_019_20190916_ZR_BF_3-3.raw	4	4	121	145	Carbamidomethylation; Deamidation (NQ)	C5:Carbamidomethylation:1000.00;N19:Deamidation (NQ):48.12;C24:Carbamidomethylation:1000.00
2	11	sp|A6MEY4|PA2B_BUNFA	R.NVC(+57.02)DC(+57.02)DRAAAIC(+57.02)FAAAPYNLANFGINK.E	N	59.49	3015.38	27	5.9	1508.71	2	42.35	3160000	1	11575	Utkin_019_20190916_ZR_BF_3-3.raw	2	2	114	140	Carbamidomethylation	C3:Carbamidomethylation:1000.00;C5:Carbamidomethylation:1000.00;C12:Carbamidomethylation:1000.00
2	11	sp|A6MEY4|PA2B_BUNFA	K.TYEYTC(+57.02)N(+.98)KPDLTC(+57.02)TDAK.G	N	59.03	2079.88	17	4.9	1040.95	2	26.49	544000000	1	5013	Utkin_019_20190916_ZR_BF_3-3.raw	2	2	92	108	Carbamidomethylation; Deamidation (NQ)	C6:Carbamidomethylation:1000.00;N7:Deamidation (NQ):1000.00;C13:Carbamidomethylation:1000.00
2	11	sp|A6MEY4|PA2B_BUNFA	K.GSC(+57.02)ARNVC(+57.02)DC(+57.02)DRAAAIC(+57.02)FAAAPYNLANFGINK.E	N	58.7	3546.6	32	5.9	887.663	4	40.39	593000	1	10632	Utkin_019_20190916_ZR_BF_3-3.raw	2	2	109	140	Carbamidomethylation	C3:Carbamidomethylation:1000.00;C8:Carbamidomethylation:1000.00;C10:Carbamidomethylation:1000.00;C17:Carbamidomethylation:1000.00
2	11	sp|A6MEY4|PA2B_BUNFA	K.KFGNC(+57.02)IPYFKTYEYTC(+57.02)NKPDLTC(+57.02)TDAK.G	N	58.48	3333.51	27	8.3	834.393	4	33.01	15900000	1	7640	Utkin_019_20190916_ZR_BF_3-3.raw	6	6	82	108	Carbamidomethylation	C5:Carbamidomethylation:1000.00;C16:Carbamidomethylation:1000.00;C23:Carbamidomethylation:1000.00
2	11	sp|A6MEY4|PA2B_BUNFA	R.AAAIC(+57.02)FAAAPYNLANFGINK.E	N	57.9	2096.05	20	5.1	699.695	3	45.35	1610000000	1	12698	Utkin_019_20190916_ZR_BF_3-3.raw	13	13	121	140	Carbamidomethylation	C5:Carbamidomethylation:1000.00
2	11	sp|A6MEY4|PA2B_BUNFA	Y.GC(+57.02)YC(+57.02)GPGGTGTPLDQLDR.C	N	57.47	1922.83	18	5.5	962.425	2	33.96	12500000	1	8024	Utkin_019_20190916_ZR_BF_3-3.raw	2	2	51	68	Carbamidomethylation	C2:Carbamidomethylation:1000.00;C4:Carbamidomethylation:1000.00
2	11	sp|A6MEY4|PA2B_BUNFA	G.C(+57.02)YC(+57.02)GPGGTGTPLDQLDR.C	N	55.83	1865.8	17	6.1	933.915	2	34.06	13700000	1	8056	Utkin_019_20190916_ZR_BF_3-3.raw	3	3	52	68	Carbamidomethylation	C1:Carbamidomethylation:1000.00;C3:Carbamidomethylation:1000.00
2	11	sp|A6MEY4|PA2B_BUNFA	K.TYEYTC(+57.02)NKPDLTC(+57.02)TD.A	N	54.71	1879.76	15	8	940.895	2	27.95	63200000	1	5587	Utkin_019_20190916_ZR_BF_3-3.raw	2	2	92	106	Carbamidomethylation	C6:Carbamidomethylation:1000.00;C13:Carbamidomethylation:1000.00
2	11	sp|A6MEY4|PA2B_BUNFA	R.AAAIC(+57.02)FAAAPYNLAN(+.98)FGINKETHC(+57.02)Q	N	53.7	2752.27	25	7.2	1377.15	2	40.71	1920000	1	10770	Utkin_019_20190916_ZR_BF_3-3.raw	1	1	121	145	Carbamidomethylation; Deamidation (NQ)	C5:Carbamidomethylation:1000.00;N15:Deamidation (NQ):32.48;C24:Carbamidomethylation:1000.00
2	11	sp|A6MEY4|PA2B_BUNFA	C.GPGGTGTPLDQLDR.C	N	53.24	1382.68	14	8.7	692.353	2	32.46	12200000	1	7425	Utkin_019_20190916_ZR_BF_3-3.raw	1	1	55	68
2	11	sp|A6MEY4|PA2B_BUNFA	R.NVC(+57.02)DC(+57.02)DRAAAIC(+57.02)FAAAPYNLANFGINKETHC(+57.02)Q	N	53.14	3670.62	32	6.9	918.668	4	40.4	224000	1	10644	Utkin_019_20190916_ZR_BF_3-3.raw	1	1	114	145	Carbamidomethylation	C3:Carbamidomethylation:1000.00;C5:Carbamidomethylation:1000.00;C12:Carbamidomethylation:1000.00;C31:Carbamidomethylation:1000.00
2	11	sp|A6MEY4|PA2B_BUNFA	Y.FKTYEYTC(+57.02)NKPDLTC(+57.02)TDAK.G	N	52.69	2354.06	19	8.4	589.526	4	26.94	9140000	1	5064	Utkin_019_20190916_ZR_BF_3-3.raw	6	6	90	108	Carbamidomethylation	C8:Carbamidomethylation:1000.00;C15:Carbamidomethylation:1000.00
2	11	sp|A6MEY4|PA2B_BUNFA	K.YGC(+57.02)YC(+57.02)GPGGTGTPLDQLDRC(+57.02)C(+57.02)QTHDHC(+57.02)YDNAK.K	N	52.23	3775.5	32	1.9	756.108	5	30.31	274000	1	6475	Utkin_019_20190916_ZR_BF_3-3.raw	1	1	50	81	Carbamidomethylation	C3:Carbamidomethylation:1000.00;C5:Carbamidomethylation:1000.00;C20:Carbamidomethylation:1000.00;C21:Carbamidomethylation:1000.00;C27:Carbamidomethylation:1000.00
2	11	sp|A6MEY4|PA2B_BUNFA	R.C(+57.02)C(+57.02)QTHDHC(+57.02)YDNAKK.F	N	52.02	1835.71	14	7	918.871	2	15.33	1540000	1	2476	Utkin_019_20190916_ZR_BF_3-3.raw	4	4	69	82	Carbamidomethylation	C1:Carbamidomethylation:1000.00;C2:Carbamidomethylation:1000.00;C8:Carbamidomethylation:1000.00
2	11	sp|A6MEY4|PA2B_BUNFA	F.AAAPYNLANFGINK.E	N	51.47	1462.76	14	5.8	732.39	2	37.65	1400000000	1	9512	Utkin_019_20190916_ZR_BF_3-3.raw	13	13	127	140
2	11	sp|A6MEY4|PA2B_BUNFA	R.C(+57.02)C(+57.02)QTHDHC(+57.02)YDNAK.K	N	51.27	1707.62	13	5	854.821	2	15.89	39900000	1	2564	Utkin_019_20190916_ZR_BF_3-3.raw	27	27	69	81	Carbamidomethylation	C1:Carbamidomethylation:1000.00;C2:Carbamidomethylation:1000.00;C8:Carbamidomethylation:1000.00
2	11	sp|A6MEY4|PA2B_BUNFA	Y.C(+57.02)GPGGTGTPLDQLDR.C	N	50.9	1542.71	15	6.8	772.367	2	31	636000	1	6783	Utkin_019_20190916_ZR_BF_3-3.raw	2	2	54	68	Carbamidomethylation	C1:Carbamidomethylation:1000.00
2	11	sp|A6MEY4|PA2B_BUNFA	K.FGNC(+57.02)IPYFKTYEYTC(+57.02)NKPDLTC(+57.02)TDAK.G	N	50.88	3205.42	26	7.8	1069.49	3	35.35	4130000	1	8560	Utkin_019_20190916_ZR_BF_3-3.raw	3	3	83	108	Carbamidomethylation	C4:Carbamidomethylation:1000.00;C15:Carbamidomethylation:1000.00;C22:Carbamidomethylation:1000.00
2	11	sp|A6MEY4|PA2B_BUNFA	T.YEYTC(+57.02)NKPDLTC(+57.02)TDAK.G	N	50.84	1977.84	16	7.1	989.937	2	24.9	325000	1	4341	Utkin_019_20190916_ZR_BF_3-3.raw	2	2	93	108	Carbamidomethylation	C5:Carbamidomethylation:1000.00;C12:Carbamidomethylation:1000.00
2	11	sp|A6MEY4|PA2B_BUNFA	Y.VKYGC(+57.02)YC(+57.02)GPGGTGTPLDQLDR.C	N	50.67	2313.05	21	7	1157.54	2	33.32	900000	1	7791	Utkin_019_20190916_ZR_BF_3-3.raw	2	2	48	68	Carbamidomethylation	C5:Carbamidomethylation:1000.00;C7:Carbamidomethylation:1000.00
2	11	sp|A6MEY4|PA2B_BUNFA	R.AAAIC(+57.02)FAAAPYNLAN(+.98)FGINK.E	N	50.61	2097.04	20	8.3	700.025	3	43.25	6520000	1	11990	Utkin_019_20190916_ZR_BF_3-3.raw	1	1	121	140	Carbamidomethylation; Deamidation (NQ)	C5:Carbamidomethylation:1000.00;N15:Deamidation (NQ):49.37
2	11	sp|A6MEY4|PA2B_BUNFA	K.FGNC(+57.02)IPYFK.T	N	50.53	1144.54	9	7.2	573.28	2	34.71	23100000000	1	8731	Utkin_019_20190916_ZR_BF_3-3.raw	9	9	83	91	Carbamidomethylation	C4:Carbamidomethylation:1000.00
2	11	sp|A6MEY4|PA2B_BUNFA	I.C(+57.02)FAAAPYNLANFGINK.E	N	50.15	1769.86	16	6.7	885.941	2	41.43	1700000	1	11105	Utkin_019_20190916_ZR_BF_3-3.raw	1	1	125	140	Carbamidomethylation	C1:Carbamidomethylation:1000.00
2	11	sp|A6MEY4|PA2B_BUNFA	K.KFGN(+.98)C(+57.02)IPYFK.T	N	50.01	1273.62	10	5.3	637.819	2	34.38	1240000000	1	8199	Utkin_019_20190916_ZR_BF_3-3.raw	4	4	82	91	Deamidation (NQ); Carbamidomethylation	N4:Deamidation (NQ):1000.00;C5:Carbamidomethylation:1000.00
2	11	sp|A6MEY4|PA2B_BUNFA	F.AAAPYNLANFGINKETHC(+57.02)Q	N	49.57	2118	19	4.8	1060.01	2	33.95	3060000	1	8067	Utkin_019_20190916_ZR_BF_3-3.raw	2	2	127	145	Carbamidomethylation	C18:Carbamidomethylation:1000.00
2	11	sp|A6MEY4|PA2B_BUNFA	C.YC(+57.02)GPGGTGTPLDQLDR.C	N	48.85	1705.77	16	5.7	853.899	2	33.97	9750000	1	8022	Utkin_019_20190916_ZR_BF_3-3.raw	1	1	53	68	Carbamidomethylation	C2:Carbamidomethylation:1000.00
2	11	sp|A6MEY4|PA2B_BUNFA	F.AAAPYNLAN(+.98)FGINKETHC(+57.02)Q	N	48.71	2118.98	19	6.5	707.338	3	33.66	709000	1	7916	Utkin_019_20190916_ZR_BF_3-3.raw	2	2	127	145	Deamidation (NQ); Carbamidomethylation	N9:Deamidation (NQ):37.54;C18:Carbamidomethylation:1000.00
2	11	sp|A6MEY4|PA2B_BUNFA	A.AAPYNLANFGINK.E	N	48.13	1391.72	13	6.2	696.871	2	37.44	12200000	1	9343	Utkin_019_20190916_ZR_BF_3-3.raw	2	2	128	140
2	11	sp|A6MEY4|PA2B_BUNFA	C.FAAAPYNLANFGINK.E	N	47.77	1609.83	15	6.9	537.619	3	40.83	910000	1	10822	Utkin_019_20190916_ZR_BF_3-3.raw	2	2	126	140
2	11	sp|A6MEY4|PA2B_BUNFA	K.KFGNC(+57.02)IPYFK.T	N	47.7	1272.63	10	9.6	637.33	2	32.63	4740000000	1	7597	Utkin_019_20190916_ZR_BF_3-3.raw	16	16	82	91	Carbamidomethylation	C5:Carbamidomethylation:1000.00
2	11	sp|A6MEY4|PA2B_BUNFA	V.L(+42.01)LAVC(+57.02)VSLLGAANIPPQSLNLYQFKNMIQ(+.98)C(+57.02)AGTQ(+.98)LC(+57.02)VAYVKYGC(+57.02)YC(+57.02)GPGGTGTPLDQLDR.C	Y	47.66	6677.22	60	-6.7	1336.44	5	43.45	109000	1	12101	Utkin_019_20190916_ZR_BF_3-3.raw	1	1	9	68	Acetylation (Protein N-term); Carbamidomethylation; Deamidation (NQ)	L1:Acetylation (Protein N-term):1000.00;C5:Carbamidomethylation:1000.00;Q29:Deamidation (NQ):0.00;C30:Carbamidomethylation:1000.00;Q34:Deamidation (NQ):0.00;C36:Carbamidomethylation:1000.00;C44:Carbamidomethylation:1000.00;C46:Carbamidomethylation:1000.00
2	11	sp|A6MEY4|PA2B_BUNFA	A.AAIC(+57.02)FAAAPYNLANFGINK.E	N	47.59	2025.01	19	5.1	1013.52	2	42.68	238000	1	11772	Utkin_019_20190916_ZR_BF_3-3.raw	1	1	122	140	Carbamidomethylation	C4:Carbamidomethylation:1000.00
2	11	sp|A6MEY4|PA2B_BUNFA	A.IC(+57.02)FAAAPYNLANFGINK.E	N	47.47	1882.94	17	3.4	942.481	2	42.65	2680000	1	11734	Utkin_019_20190916_ZR_BF_3-3.raw	1	1	124	140	Carbamidomethylation	C2:Carbamidomethylation:1000.00
2	11	sp|A6MEY4|PA2B_BUNFA	Y.NLANFGIN(+.98)KETHC(+57.02)Q	N	46.76	1645.75	14	4.5	823.887	2	30	3180000	1	6317	Utkin_019_20190916_ZR_BF_3-3.raw	4	4	132	145	Deamidation (NQ); Carbamidomethylation	N8:Deamidation (NQ):77.13;C13:Carbamidomethylation:1000.00
2	11	sp|A6MEY4|PA2B_BUNFA	A.APYNLANFGINK.E	N	46.55	1320.68	12	5.4	661.352	2	37.05	13400000	1	9158	Utkin_019_20190916_ZR_BF_3-3.raw	1	1	129	140
2	11	sp|A6MEY4|PA2B_BUNFA	K.FGN(+.98)C(+57.02)IPYFK.T	N	46.34	1145.52	9	7.8	573.773	2	38.17	2410000000	1	9902	Utkin_019_20190916_ZR_BF_3-3.raw	1	1	83	91	Deamidation (NQ); Carbamidomethylation	N3:Deamidation (NQ):1000.00;C4:Carbamidomethylation:1000.00
2	11	sp|A6MEY4|PA2B_BUNFA	A.AIC(+57.02)FAAAPYNLANFGINK.E	N	45.97	1953.98	18	5.4	978.001	2	42.67	930000	1	11770	Utkin_019_20190916_ZR_BF_3-3.raw	1	1	123	140	Carbamidomethylation	C3:Carbamidomethylation:1000.00
2	11	sp|A6MEY4|PA2B_BUNFA	C.FAAAPYNLANFGIN(+.98)KETHC(+57.02)Q	N	45.56	2266.05	20	5.5	756.361	3	38	837000	1	9605	Utkin_019_20190916_ZR_BF_3-3.raw	3	3	126	145	Deamidation (NQ); Carbamidomethylation	N14:Deamidation (NQ):37.82;C19:Carbamidomethylation:1000.00
2	11	sp|A6MEY4|PA2B_BUNFA	F.KNMIQC(+57.02)AGTQ(+.98)LC(+57.02)VAYVKYGC(+57.02)YC(+57.02)GPGGTGTPLDQLDR.C	Y	45.31	4051.84	36	4.7	1013.97	4	42.42	0	1	11623	Utkin_019_20190916_ZR_BF_3-3.raw	0	0	33	68	Carbamidomethylation; Deamidation (NQ)	C6:Carbamidomethylation:1000.00;Q10:Deamidation (NQ):0.00;C12:Carbamidomethylation:1000.00;C20:Carbamidomethylation:1000.00;C22:Carbamidomethylation:1000.00
2	11	sp|A6MEY4|PA2B_BUNFA	F.GNC(+57.02)IPYFKTYEYTC(+57.02)NKPDLTC(+57.02)TDAK.G	N	45.2	3058.35	25	5.5	765.599	4	31.83	1310000	1	7172	Utkin_019_20190916_ZR_BF_3-3.raw	2	2	84	108	Carbamidomethylation	C3:Carbamidomethylation:1000.00;C14:Carbamidomethylation:1000.00;C21:Carbamidomethylation:1000.00
2	11	sp|A6MEY4|PA2B_BUNFA	K.N(+.98)M(+15.99)IQC(+57.02)AGTQLC(+57.02)VAYVKYGC(+57.02)YC(+57.02)GPGGTGTPLDQ(+.98)LDR.C	Y	44.2	3940.72	35	-7.6	1314.57	3	39.86	397000	1	10399	Utkin_019_20190916_ZR_BF_3-3.raw	1	1	34	68	Deamidation (NQ); Oxidation (M); Carbamidomethylation	N1:Deamidation (NQ):0.00;M2:Oxidation (M):1000.00;C5:Carbamidomethylation:1000.00;C11:Carbamidomethylation:1000.00;C19:Carbamidomethylation:1000.00;C21:Carbamidomethylation:1000.00;Q32:Deamidation (NQ):25.30
2	11	sp|A6MEY4|PA2B_BUNFA	K.TYEYTC(+57.02)NKPDLTC(+57.02)TDAKGSC(+57.02)AR.N	N	44.06	2610.11	22	6.7	871.051	3	24.06	5790000	1	4080	Utkin_019_20190916_ZR_BF_3-3.raw	2	2	92	113	Carbamidomethylation	C6:Carbamidomethylation:1000.00;C13:Carbamidomethylation:1000.00;C20:Carbamidomethylation:1000.00
2	11	sp|A6MEY4|PA2B_BUNFA	A.APYNLANFGINKETHC(+57.02)Q	N	43.49	1975.92	17	-3.7	988.964	2	41.28	26700	1	11062	Utkin_019_20190916_ZR_BF_3-3.raw	1	1	129	145	Carbamidomethylation	C16:Carbamidomethylation:1000.00
2	11	sp|A6MEY4|PA2B_BUNFA	F.KTYEYTC(+57.02)NKPDLTC(+57.02)TDAK.G	N	43.26	2206.99	18	7.5	552.758	4	23.38	938000	1	3939	Utkin_019_20190916_ZR_BF_3-3.raw	2	2	91	108	Carbamidomethylation	C7:Carbamidomethylation:1000.00;C14:Carbamidomethylation:1000.00
2	11	sp|A6MEY4|PA2B_BUNFA	C.FAAAPYNLAN(+.98)FGINK.E	N	43.26	1610.81	15	9.7	806.42	2	40.66	178000	1	10741	Utkin_019_20190916_ZR_BF_3-3.raw	1	1	126	140	Deamidation (NQ)	N10:Deamidation (NQ):47.09
2	11	sp|A6MEY4|PA2B_BUNFA	K.N(+.98)M(+15.99)IQ(+.98)C(+57.02)AGTQLC(+57.02)VAYVKYGC(+57.02)YC(+57.02)GPGGTGTPLDQ(+.98)LDR.C	Y	43.26	3941.7	35	-6.9	1314.9	3	39.85	0	1	10399	Utkin_019_20190916_ZR_BF_3-3.raw	0	0	34	68	Deamidation (NQ); Oxidation (M); Carbamidomethylation	N1:Deamidation (NQ):0.00;M2:Oxidation (M):1000.00;Q4:Deamidation (NQ):0.00;C5:Carbamidomethylation:1000.00;C11:Carbamidomethylation:1000.00;C19:Carbamidomethylation:1000.00;C21:Carbamidomethylation:1000.00;Q32:Deamidation (NQ):28.56
2	11	sp|A6MEY4|PA2B_BUNFA	G.PGGTGTPLDQLDR.C	N	42.58	1325.66	13	7.3	663.841	2	32.42	7360000	1	7373	Utkin_019_20190916_ZR_BF_3-3.raw	1	1	56	68
2	11	sp|A6MEY4|PA2B_BUNFA	K.TYEYTC(+57.02)NKPDLTC(+57.02)T.D	N	42.49	1764.73	14	5.8	883.379	2	28.5	2630000	1	5661	Utkin_019_20190916_ZR_BF_3-3.raw	1	1	92	105	Carbamidomethylation	C6:Carbamidomethylation:1000.00;C13:Carbamidomethylation:1000.00
2	11	sp|A6MEY4|PA2B_BUNFA	K.TYEYTC(+57.02)NKPDLTC(+57.02).T	N	42.47	1663.69	13	6.5	832.856	2	28.09	6870000	1	5494	Utkin_019_20190916_ZR_BF_3-3.raw	1	1	92	104	Carbamidomethylation	C6:Carbamidomethylation:1000.00;C13:Carbamidomethylation:1000.00
2	11	sp|A6MEY4|PA2B_BUNFA	R.NVC(+57.02)DC(+57.02)DRAAAIC(+57.02)FAAAPYNLAN(+.98)FGINKETHC(+57.02)Q	N	42.36	3671.6	32	9.8	918.917	4	39.68	214000	1	10334	Utkin_019_20190916_ZR_BF_3-3.raw	2	2	114	145	Carbamidomethylation; Deamidation (NQ)	C3:Carbamidomethylation:1000.00;C5:Carbamidomethylation:1000.00;C12:Carbamidomethylation:1000.00;N22:Deamidation (NQ):7.77;C31:Carbamidomethylation:1000.00
2	11	sp|A6MEY4|PA2B_BUNFA	A.AAPYNLANFGIN(+.98)KETHC(+57.02)Q	N	42.15	2047.94	18	6.4	683.659	3	34.08	59600	1	8130	Utkin_019_20190916_ZR_BF_3-3.raw	1	1	128	145	Deamidation (NQ); Carbamidomethylation	N12:Deamidation (NQ):46.17;C17:Carbamidomethylation:1000.00
2	11	sp|A6MEY4|PA2B_BUNFA	G.TQ(+.98)LC(+57.02)VAYVKYGC(+57.02)YC(+57.02)GPGGTGTPLDQLDR.C	Y	41.07	3149.43	28	2.1	1050.82	3	42.29	439000	1	11544	Utkin_019_20190916_ZR_BF_3-3.raw	1	1	41	68	Deamidation (NQ); Carbamidomethylation	Q2:Deamidation (NQ):77.26;C4:Carbamidomethylation:1000.00;C12:Carbamidomethylation:1000.00;C14:Carbamidomethylation:1000.00
2	11	sp|A6MEY4|PA2B_BUNFA	A.APYN(+.98)LANFGINK.E	N	41.06	1321.67	12	3.5	661.843	2	38	35300	1	9620	Utkin_019_20190916_ZR_BF_3-3.raw	1	1	129	140	Deamidation (NQ)	N4:Deamidation (NQ):47.09
2	11	sp|A6MEY4|PA2B_BUNFA	R.NVC(+57.02)DC(+57.02)DR.A	N	40.43	937.338	7	6.7	469.68	2	26.36	24700000	1	6939	Utkin_019_20190916_ZR_BF_3-3.raw	6	6	114	120	Carbamidomethylation	C3:Carbamidomethylation:1000.00;C5:Carbamidomethylation:1000.00
2	11	sp|A6MEY4|PA2B_BUNFA	P.YNLANFGINK.E	N	39.85	1152.59	10	5.8	577.307	2	34.63	610000	1	8373	Utkin_019_20190916_ZR_BF_3-3.raw	1	1	131	140
2	11	sp|A6MEY4|PA2B_BUNFA	A.PYNLANFGINK.E	N	39.73	1249.65	11	-1.2	625.829	2	37.58	0	1	9452	Utkin_019_20190916_ZR_BF_3-3.raw	0	0	130	140
2	11	sp|A6MEY4|PA2B_BUNFA	F.AAAPYNLAN(+.98)FGINK.E	N	39.66	1463.74	14	7.7	732.883	2	39.18	22200000	1	10094	Utkin_019_20190916_ZR_BF_3-3.raw	1	1	127	140	Deamidation (NQ)	N9:Deamidation (NQ):28.36
2	11	sp|A6MEY4|PA2B_BUNFA	G.TQLC(+57.02)VAYVKYGC(+57.02)YC(+57.02)GPGGTGTPLDQ(+.98)LDR.C	Y	39.64	3149.43	28	0.1	1050.82	3	36.92	493000	1	9179	Utkin_019_20190916_ZR_BF_3-3.raw	1	1	41	68	Carbamidomethylation; Deamidation (NQ)	C4:Carbamidomethylation:1000.00;C12:Carbamidomethylation:1000.00;C14:Carbamidomethylation:1000.00;Q25:Deamidation (NQ):20.54
2	11	sp|A6MEY4|PA2B_BUNFA	F.AAAPYN(+.98)LAN(+.98)FGINK.E	N	39.57	1464.72	14	3.1	733.372	2	39.59	77400	1	10301	Utkin_019_20190916_ZR_BF_3-3.raw	1	1	127	140	Deamidation (NQ)	N6:Deamidation (NQ):50.34;N9:Deamidation (NQ):25.55
2	11	sp|A6MEY4|PA2B_BUNFA	A.AAPYNLAN(+.98)FGINK.E	N	39.01	1392.7	13	7.1	697.364	2	38.75	0	1	9929	Utkin_019_20190916_ZR_BF_3-3.raw	0	0	128	140	Deamidation (NQ)	N8:Deamidation (NQ):28.36
2	11	sp|A6MEY4|PA2B_BUNFA	R.AAAIC(+57.02)FAAAPYN(+.98)LAN.F	N	37.95	1537.72	15	6.3	769.874	2	41.4	152000	1	11113	Utkin_019_20190916_ZR_BF_3-3.raw	1	1	121	135	Carbamidomethylation; Deamidation (NQ)	C5:Carbamidomethylation:1000.00;N12:Deamidation (NQ):16.66
2	11	sp|A6MEY4|PA2B_BUNFA	G.SC(+57.02)ARN(+.98)VC(+57.02)DC(+57.02)DRAAAIC(+57.02)FAAAPYNLANFGINK.E	N	37.8	3490.56	31	9.5	873.657	4	41.55	0	1	11182	Utkin_019_20190916_ZR_BF_3-3.raw	0	0	110	140	Carbamidomethylation; Deamidation (NQ)	C2:Carbamidomethylation:1000.00;N5:Deamidation (NQ):15.31;C7:Carbamidomethylation:1000.00;C9:Carbamidomethylation:1000.00;C16:Carbamidomethylation:1000.00
2	11	sp|A6MEY4|PA2B_BUNFA	N.KPDLTC(+57.02)TDAK.G	N	37.58	1147.55	10	7.2	574.789	2	18.41	455000	1	3006	Utkin_019_20190916_ZR_BF_3-3.raw	1	1	99	108	Carbamidomethylation	C6:Carbamidomethylation:1000.00
2	11	sp|A6MEY4|PA2B_BUNFA	G.NC(+57.02)IPYFK.T	N	37.24	940.448	7	7.4	471.235	2	32.53	717000	1	7505	Utkin_019_20190916_ZR_BF_3-3.raw	1	1	85	91	Carbamidomethylation	C2:Carbamidomethylation:1000.00
2	11	sp|A6MEY4|PA2B_BUNFA	Y.TC(+57.02)NKPDLTC(+57.02)TDAK.G	N	37.16	1522.68	13	7	508.569	3	19.58	525000	1	3226	Utkin_019_20190916_ZR_BF_3-3.raw	2	2	96	108	Carbamidomethylation	C2:Carbamidomethylation:1000.00;C9:Carbamidomethylation:1000.00
2	11	sp|A6MEY4|PA2B_BUNFA	R.C(+57.02)C(+57.02)QTHDHC(+57.02)YDNAKKFGNC(+57.02)IPYFK.T	N	37.06	2962.24	23	5.6	593.459	5	29.93	1600000	1	6263	Utkin_019_20190916_ZR_BF_3-3.raw	1	1	69	91	Carbamidomethylation	C1:Carbamidomethylation:1000.00;C2:Carbamidomethylation:1000.00;C8:Carbamidomethylation:1000.00;C18:Carbamidomethylation:1000.00
2	11	sp|A6MEY4|PA2B_BUNFA	G.TGTPLDQLDR.C	N	36.98	1114.56	10	8.1	558.293	2	31.33	2440000	1	6886	Utkin_019_20190916_ZR_BF_3-3.raw	1	1	59	68
2	11	sp|A6MEY4|PA2B_BUNFA	K.TYEYTC(+57.02)NKPDLTC(+57.02)TDAKG.S	N	36.66	2135.91	18	1.9	712.98	3	25	3140000	1	4375	Utkin_019_20190916_ZR_BF_3-3.raw	2	2	92	109	Carbamidomethylation	C6:Carbamidomethylation:1000.00;C13:Carbamidomethylation:1000.00
2	11	sp|A6MEY4|PA2B_BUNFA	A.KKFGNC(+57.02)IPYFK.T	N	36.24	1400.73	11	7.4	467.92	3	30.9	399000	1	6747	Utkin_019_20190916_ZR_BF_3-3.raw	2	2	81	91	Carbamidomethylation	C6:Carbamidomethylation:1000.00
2	11	sp|A6MEY4|PA2B_BUNFA	R.AAAIC(+57.02)FAAAPYN.L	N	36.04	1238.58	12	6.1	620.299	2	37.59	4250000	1	9415	Utkin_019_20190916_ZR_BF_3-3.raw	1	1	121	132	Carbamidomethylation	C5:Carbamidomethylation:1000.00
2	11	sp|A6MEY4|PA2B_BUNFA	G.SC(+57.02)ARNVC(+57.02)DC(+57.02)DRAAAIC(+57.02)FAAAPYNLANFGINK.E	N	35.93	3489.58	31	7	873.408	4	41.53	42800	1	11182	Utkin_019_20190916_ZR_BF_3-3.raw	1	1	110	140	Carbamidomethylation	C2:Carbamidomethylation:1000.00;C7:Carbamidomethylation:1000.00;C9:Carbamidomethylation:1000.00;C16:Carbamidomethylation:1000.00
2	11	sp|A6MEY4|PA2B_BUNFA	R.AAAIC(+57.02)FAAAPYN(+.98).L	N	35.79	1239.56	12	8.6	620.792	2	38.78	498000	1	9909	Utkin_019_20190916_ZR_BF_3-3.raw	1	1	121	132	Carbamidomethylation; Deamidation (NQ)	C5:Carbamidomethylation:1000.00;N12:Deamidation (NQ):1000.00
2	11	sp|A6MEY4|PA2B_BUNFA	K.TYEYTC(+57.02)NKPDLTC(+57.02)TDA.K	N	35.48	1950.8	16	5.6	976.412	2	28.8	5380000	1	5791	Utkin_019_20190916_ZR_BF_3-3.raw	1	1	92	107	Carbamidomethylation	C6:Carbamidomethylation:1000.00;C13:Carbamidomethylation:1000.00
2	11	sp|A6MEY4|PA2B_BUNFA	R.AAAIC(+57.02)FAAAPY.N	N	34.85	1124.53	11	7.4	563.278	2	40.14	74800000	1	10495	Utkin_019_20190916_ZR_BF_3-3.raw	1	1	121	131	Carbamidomethylation	C5:Carbamidomethylation:1000.00
2	11	sp|A6MEY4|PA2B_BUNFA	Y.NLANFGINK.E	N	34.84	989.529	9	8.1	495.776	2	32.1	22600000	1	7276	Utkin_019_20190916_ZR_BF_3-3.raw	1	1	132	140
2	11	sp|A6MEY4|PA2B_BUNFA	K.FGNC(+57.02)IPYFKTYEYTC(+57.02)NKPDLTC(+57.02)TDAKGSC(+57.02)AR.N	N	34.6	3736.64	31	3.5	935.171	4	33.27	4280000	1	7742	Utkin_019_20190916_ZR_BF_3-3.raw	3	3	83	113	Carbamidomethylation	C4:Carbamidomethylation:1000.00;C15:Carbamidomethylation:1000.00;C22:Carbamidomethylation:1000.00;C29:Carbamidomethylation:1000.00
2	11	sp|A6MEY4|PA2B_BUNFA	R.AAAIC(+57.02)FAAAPYNLANFGIN(+.98)KETH.C	N	34.39	2464.18	23	7.2	822.408	3	42.35	447000	1	11626	Utkin_019_20190916_ZR_BF_3-3.raw	1	1	121	143	Carbamidomethylation; Deamidation (NQ)	C5:Carbamidomethylation:1000.00;N19:Deamidation (NQ):42.68
2	11	sp|A6MEY4|PA2B_BUNFA	K.TYEYTC(+57.02)NKPD.L	N	34.14	1289.52	10	7.6	645.774	2	22.37	175000	1	3720	Utkin_019_20190916_ZR_BF_3-3.raw	1	1	92	101	Carbamidomethylation	C6:Carbamidomethylation:1000.00
2	11	sp|A6MEY4|PA2B_BUNFA	R.AAAIC(+57.02)FAAAPYNLAN.F	N	33.77	1536.74	15	8	769.383	2	41.6	52100000	1	11165	Utkin_019_20190916_ZR_BF_3-3.raw	2	2	121	135	Carbamidomethylation	C5:Carbamidomethylation:1000.00
2	11	sp|A6MEY4|PA2B_BUNFA	P.GGTGTPLDQLDR.C	N	33.23	1228.6	12	6.7	615.314	2	32.1	3490000	1	7271	Utkin_019_20190916_ZR_BF_3-3.raw	1	1	57	68
2	11	sp|A6MEY4|PA2B_BUNFA	Y.NLAN(+.98)FGINK.E	N	33.22	990.513	9	8.6	496.268	2	33.05	778000	1	7675	Utkin_019_20190916_ZR_BF_3-3.raw	2	2	132	140	Deamidation (NQ)	N4:Deamidation (NQ):62.26
2	11	sp|A6MEY4|PA2B_BUNFA	F.AAAPYNLANFGIN(+.98)KETHC(+57.02)Q	N	31.37	2118.98	19	5.4	707.337	3	35.5	1180000	1	8597	Utkin_019_20190916_ZR_BF_3-3.raw	1	1	127	145	Deamidation (NQ); Carbamidomethylation	N13:Deamidation (NQ):33.81;C18:Carbamidomethylation:1000.00
2	11	sp|A6MEY4|PA2B_BUNFA	K.TYEYTC(+57.02)NKPDLTC(+57.02)TDAKGSC(+57.02)ARNVC(+57.02)D.C	N	31.37	3098.28	26	8.2	1033.78	3	25.54	1540000	1	4502	Utkin_019_20190916_ZR_BF_3-3.raw	1	1	92	117	Carbamidomethylation	C6:Carbamidomethylation:1000.00;C13:Carbamidomethylation:1000.00;C20:Carbamidomethylation:1000.00;C25:Carbamidomethylation:1000.00
2	11	sp|A6MEY4|PA2B_BUNFA	R.C(+57.02)C(+57.02)QTHDHC(+57.02)YDN(+.98)AKKFGNC(+57.02)IPYFK.T	N	30.72	2963.22	23	8.3	593.657	5	29.75	0	1	6234	Utkin_019_20190916_ZR_BF_3-3.raw	0	0	69	91	Carbamidomethylation; Deamidation (NQ)	C1:Carbamidomethylation:1000.00;C2:Carbamidomethylation:1000.00;C8:Carbamidomethylation:1000.00;N11:Deamidation (NQ):0.00;C18:Carbamidomethylation:1000.00
2	11	sp|A6MEY4|PA2B_BUNFA	C.NKPDLTC(+57.02)TDAK.G	N	30.43	1261.6	11	6.9	631.81	2	18.63	622000	1	3043	Utkin_019_20190916_ZR_BF_3-3.raw	1	1	98	108	Carbamidomethylation	C7:Carbamidomethylation:1000.00
2	11	sp|A6MEY4|PA2B_BUNFA	F.AAAPYNLAN(+.98)FGIN(+.98)KETHC(+57.02)Q	N	30.34	2119.96	19	4.8	707.665	3	36.19	0	1	8801	Utkin_019_20190916_ZR_BF_3-3.raw	0	0	127	145	Deamidation (NQ); Carbamidomethylation	N9:Deamidation (NQ):0.00;N13:Deamidation (NQ):7.82;C18:Carbamidomethylation:1000.00
2	11	sp|A6MEY4|PA2B_BUNFA	G.TQLC(+57.02)VAYVKYGC(+57.02)YC(+57.02)GPGGTGTPLDQLDR.C	Y	30.34	3148.44	28	-4.1	1050.48	3	36.77	382000	1	9057	Utkin_019_20190916_ZR_BF_3-3.raw	1	1	41	68	Carbamidomethylation	C4:Carbamidomethylation:1000.00;C12:Carbamidomethylation:1000.00;C14:Carbamidomethylation:1000.00
2	11	sp|A6MEY4|PA2B_BUNFA	N.M(+15.99)IQC(+57.02)AGTQLC(+57.02)VAYVKYGC(+57.02)YC(+57.02)GPGGTGTPLDQ(+.98)LDR.C	Y	29.93	3825.69	34	2.2	957.433	4	42.15	63000	1	11505	Utkin_019_20190916_ZR_BF_3-3.raw	1	1	35	68	Oxidation (M); Carbamidomethylation; Deamidation (NQ)	M1:Oxidation (M):1000.00;C4:Carbamidomethylation:1000.00;C10:Carbamidomethylation:1000.00;C18:Carbamidomethylation:1000.00;C20:Carbamidomethylation:1000.00;Q31:Deamidation (NQ):22.49
2	11	sp|A6MEY4|PA2B_BUNFA	R.AAAIC(+57.02)FAAAPYNLA.N	N	29.37	1422.7	14	3.3	712.358	2	42.74	1810000	1	11783	Utkin_019_20190916_ZR_BF_3-3.raw	1	1	121	134	Carbamidomethylation	C5:Carbamidomethylation:1000.00
2	11	sp|A6MEY4|PA2B_BUNFA	N.LANFGINK.E	N	29.24	875.486	8	5.5	438.753	2	29.68	1480000	1	6170	Utkin_019_20190916_ZR_BF_3-3.raw	1	1	133	140
2	11	sp|A6MEY4|PA2B_BUNFA	K.TYEYTC(+57.02)NK.P	N	28.92	1077.44	8	6.8	539.733	2	20.82	155000	1	3443	Utkin_019_20190916_ZR_BF_3-3.raw	1	1	92	99	Carbamidomethylation	C6:Carbamidomethylation:1000.00
2	11	sp|A6MEY4|PA2B_BUNFA	K.TYEYTC(+57.02)NKPDLTC(+57.02)TDAKGSC(+57.02)ARN.V	N	28.76	2724.16	23	6.3	682.051	4	24.13	108000	1	4124	Utkin_019_20190916_ZR_BF_3-3.raw	1	1	92	114	Carbamidomethylation	C6:Carbamidomethylation:1000.00;C13:Carbamidomethylation:1000.00;C20:Carbamidomethylation:1000.00
2	11	sp|A6MEY4|PA2B_BUNFA	K.TYEYTC(+57.02)N(+.98)KPDLTC(+57.02)TD.A	N	28.74	1880.74	15	9.4	941.388	2	29.22	278000	1	6025	Utkin_019_20190916_ZR_BF_3-3.raw	1	1	92	106	Carbamidomethylation; Deamidation (NQ)	C6:Carbamidomethylation:1000.00;N7:Deamidation (NQ):1000.00;C13:Carbamidomethylation:1000.00
2	11	sp|A6MEY4|PA2B_BUNFA	K.FGN(+.98)C(+57.02)IPYFKTYEYTC(+57.02)NKPDLTC(+57.02)TDAK.G	N	28.65	3206.4	26	-0.2	1069.81	3	39.07	57700	1	10073	Utkin_019_20190916_ZR_BF_3-3.raw	1	1	83	108	Deamidation (NQ); Carbamidomethylation	N3:Deamidation (NQ):31.44;C4:Carbamidomethylation:1000.00;C15:Carbamidomethylation:1000.00;C22:Carbamidomethylation:1000.00
2	11	sp|A6MEY4|PA2B_BUNFA	G.N(+.98)C(+57.02)IPYFK.T	N	28.55	941.432	7	3.2	471.725	2	34.13	102000	1	8152	Utkin_019_20190916_ZR_BF_3-3.raw	1	1	85	91	Deamidation (NQ); Carbamidomethylation	N1:Deamidation (NQ):1000.00;C2:Carbamidomethylation:1000.00
2	11	sp|A6MEY4|PA2B_BUNFA	K.TYEYTC(+57.02)NKPDLTC(+57.02)TDAKGSC(+57.02)ARN(+.98)VC(+57.02)DC(+57.02)DR.A	N	28.41	3530.43	29	5.8	707.097	5	24.8	38700	1	4292	Utkin_019_20190916_ZR_BF_3-3.raw	1	1	92	120	Carbamidomethylation; Deamidation (NQ)	C6:Carbamidomethylation:1000.00;C13:Carbamidomethylation:1000.00;C20:Carbamidomethylation:1000.00;N23:Deamidation (NQ):0.00;C25:Carbamidomethylation:1000.00;C27:Carbamidomethylation:1000.00
2	11	sp|A6MEY4|PA2B_BUNFA	R.AAAIC(+57.02)FAAAP.Y	N	28.33	961.469	10	7.5	481.745	2	36.26	708000	1	8815	Utkin_019_20190916_ZR_BF_3-3.raw	1	1	121	130	Carbamidomethylation	C5:Carbamidomethylation:1000.00
2	11	sp|A6MEY4|PA2B_BUNFA	F.KTYEYTC(+57.02)N(+.98)KPDLTC(+57.02)TDAK.G	N	26.75	2207.97	18	-4.5	1104.99	2	32.13	0	1	7327	Utkin_019_20190916_ZR_BF_3-3.raw	0	0	91	108	Carbamidomethylation; Deamidation (NQ)	C7:Carbamidomethylation:1000.00;N8:Deamidation (NQ):1000.00;C14:Carbamidomethylation:1000.00
2	11	sp|A6MEY4|PA2B_BUNFA	T.GTPLDQLDR.C	N	26.28	1013.51	9	7.6	507.768	2	30.87	396000	1	6712	Utkin_019_20190916_ZR_BF_3-3.raw	1	1	60	68
4	2	sp|P00628|PA2BV_BUNFA	K.NMIQC(+57.02)AGSRLWVAYVKYGC(+57.02)YC(+57.02)GPGGTGTPLDQLDR.C	N	66.97	3962.83	35	5.7	1321.96	3	42.27	40700000	1	11547	Utkin_019_20190916_ZR_BF_3-3.raw	3	3	24	58	Carbamidomethylation	C5:Carbamidomethylation:1000.00;C19:Carbamidomethylation:1000.00;C21:Carbamidomethylation:1000.00
4	2	sp|P00628|PA2BV_BUNFA	K.YGC(+57.02)YC(+57.02)GPGGTGTPLDQLDR.C	N	64.47	2085.89	19	6.7	1043.96	2	35.39	2710000000	1	8587	Utkin_019_20190916_ZR_BF_3-3.raw	21	21	40	58	Carbamidomethylation	C3:Carbamidomethylation:1000.00;C5:Carbamidomethylation:1000.00
4	2	sp|P00628|PA2BV_BUNFA	R.AAAIC(+57.02)FAAAPYNLANFGINKETHC(+57.02)Q	N	63.76	2751.29	25	6.1	1376.66	2	41.19	35800000	1	11092	Utkin_019_20190916_ZR_BF_3-3.raw	3	3	111	135	Carbamidomethylation	C5:Carbamidomethylation:1000.00;C24:Carbamidomethylation:1000.00
4	2	sp|P00628|PA2BV_BUNFA	R.AAAIC(+57.02)FAAAPYNLANFGIN(+.98)KETHC(+57.02)Q	N	59.89	2752.27	25	6.2	1377.15	2	42.1	170000000	1	11436	Utkin_019_20190916_ZR_BF_3-3.raw	4	4	111	135	Carbamidomethylation; Deamidation (NQ)	C5:Carbamidomethylation:1000.00;N19:Deamidation (NQ):48.12;C24:Carbamidomethylation:1000.00
4	2	sp|P00628|PA2BV_BUNFA	R.NVC(+57.02)DC(+57.02)DRAAAIC(+57.02)FAAAPYNLANFGINK.E	N	59.49	3015.38	27	5.9	1508.71	2	42.35	3160000	1	11575	Utkin_019_20190916_ZR_BF_3-3.raw	2	2	104	130	Carbamidomethylation	C3:Carbamidomethylation:1000.00;C5:Carbamidomethylation:1000.00;C12:Carbamidomethylation:1000.00
4	2	sp|P00628|PA2BV_BUNFA	K.GSC(+57.02)ARNVC(+57.02)DC(+57.02)DRAAAIC(+57.02)FAAAPYNLANFGINK.E	N	58.7	3546.6	32	5.9	887.663	4	40.39	593000	1	10632	Utkin_019_20190916_ZR_BF_3-3.raw	2	2	99	130	Carbamidomethylation	C3:Carbamidomethylation:1000.00;C8:Carbamidomethylation:1000.00;C10:Carbamidomethylation:1000.00;C17:Carbamidomethylation:1000.00
4	2	sp|P00628|PA2BV_BUNFA	R.LWVAYVKYGC(+57.02)YC(+57.02)GPGGTGTPLDQLDR.C	N	58.65	2945.38	26	6.6	982.808	3	41.06	10700000	1	10954	Utkin_019_20190916_ZR_BF_3-3.raw	3	3	33	58	Carbamidomethylation	C10:Carbamidomethylation:1000.00;C12:Carbamidomethylation:1000.00
4	2	sp|P00628|PA2BV_BUNFA	K.NM(+15.99)IQC(+57.02)AGSRLWVAYVKYGC(+57.02)YC(+57.02)GPGGTGTPLDQLDR.C	N	58.5	3978.83	35	7.8	1327.29	3	40.28	18800000	1	10575	Utkin_019_20190916_ZR_BF_3-3.raw	6	6	24	58	Oxidation (M); Carbamidomethylation	M2:Oxidation (M):1000.00;C5:Carbamidomethylation:1000.00;C19:Carbamidomethylation:1000.00;C21:Carbamidomethylation:1000.00
4	2	sp|P00628|PA2BV_BUNFA	R.AAAIC(+57.02)FAAAPYNLANFGINK.E	N	57.9	2096.05	20	5.1	699.695	3	45.35	1610000000	1	12698	Utkin_019_20190916_ZR_BF_3-3.raw	13	13	111	130	Carbamidomethylation	C5:Carbamidomethylation:1000.00
4	2	sp|P00628|PA2BV_BUNFA	Y.GC(+57.02)YC(+57.02)GPGGTGTPLDQLDR.C	N	57.47	1922.83	18	5.5	962.425	2	33.96	12500000	1	8024	Utkin_019_20190916_ZR_BF_3-3.raw	2	2	41	58	Carbamidomethylation	C2:Carbamidomethylation:1000.00;C4:Carbamidomethylation:1000.00
4	2	sp|P00628|PA2BV_BUNFA	G.C(+57.02)YC(+57.02)GPGGTGTPLDQLDR.C	N	55.83	1865.8	17	6.1	933.915	2	34.06	13700000	1	8056	Utkin_019_20190916_ZR_BF_3-3.raw	3	3	42	58	Carbamidomethylation	C1:Carbamidomethylation:1000.00;C3:Carbamidomethylation:1000.00
4	2	sp|P00628|PA2BV_BUNFA	K.NMIQC(+57.02)AGSRLWVAYVKYGC(+57.02)YC(+57.02)GPGGTGTPLDQ(+.98)LDR.C	N	54.42	3963.82	35	8.4	991.97	4	42.55	0	1	11696	Utkin_019_20190916_ZR_BF_3-3.raw	0	0	24	58	Carbamidomethylation; Deamidation (NQ)	C5:Carbamidomethylation:1000.00;C19:Carbamidomethylation:1000.00;C21:Carbamidomethylation:1000.00;Q32:Deamidation (NQ):155.81
4	2	sp|P00628|PA2BV_BUNFA	R.AAAIC(+57.02)FAAAPYNLAN(+.98)FGINKETHC(+57.02)Q	N	53.7	2752.27	25	7.2	1377.15	2	40.71	1920000	1	10770	Utkin_019_20190916_ZR_BF_3-3.raw	1	1	111	135	Carbamidomethylation; Deamidation (NQ)	C5:Carbamidomethylation:1000.00;N15:Deamidation (NQ):32.48;C24:Carbamidomethylation:1000.00
4	2	sp|P00628|PA2BV_BUNFA	C.GPGGTGTPLDQLDR.C	N	53.24	1382.68	14	8.7	692.353	2	32.46	12200000	1	7425	Utkin_019_20190916_ZR_BF_3-3.raw	1	1	45	58
4	2	sp|P00628|PA2BV_BUNFA	R.NVC(+57.02)DC(+57.02)DRAAAIC(+57.02)FAAAPYNLANFGINKETHC(+57.02)Q	N	53.14	3670.62	32	6.9	918.668	4	40.4	224000	1	10644	Utkin_019_20190916_ZR_BF_3-3.raw	1	1	104	135	Carbamidomethylation	C3:Carbamidomethylation:1000.00;C5:Carbamidomethylation:1000.00;C12:Carbamidomethylation:1000.00;C31:Carbamidomethylation:1000.00
4	2	sp|P00628|PA2BV_BUNFA	K.YGC(+57.02)YC(+57.02)GPGGTGTPLDQLDRC(+57.02)C(+57.02)QTHDHC(+57.02)YDNAK.K	N	52.23	3775.5	32	1.9	756.108	5	30.31	274000	1	6475	Utkin_019_20190916_ZR_BF_3-3.raw	1	1	40	71	Carbamidomethylation	C3:Carbamidomethylation:1000.00;C5:Carbamidomethylation:1000.00;C20:Carbamidomethylation:1000.00;C21:Carbamidomethylation:1000.00;C27:Carbamidomethylation:1000.00
4	2	sp|P00628|PA2BV_BUNFA	K.N(+.98)MIQC(+57.02)AGSRLWVAYVKYGC(+57.02)YC(+57.02)GPGGTGTPLDQLDR.C	N	52.13	3963.82	35	8.4	1322.29	3	43.27	560000	1	12013	Utkin_019_20190916_ZR_BF_3-3.raw	2	2	24	58	Deamidation (NQ); Carbamidomethylation	N1:Deamidation (NQ):28.36;C5:Carbamidomethylation:1000.00;C19:Carbamidomethylation:1000.00;C21:Carbamidomethylation:1000.00
4	2	sp|P00628|PA2BV_BUNFA	R.C(+57.02)C(+57.02)QTHDHC(+57.02)YDNAKK.F	N	52.02	1835.71	14	7	918.871	2	15.33	1540000	1	2476	Utkin_019_20190916_ZR_BF_3-3.raw	4	4	59	72	Carbamidomethylation	C1:Carbamidomethylation:1000.00;C2:Carbamidomethylation:1000.00;C8:Carbamidomethylation:1000.00
4	2	sp|P00628|PA2BV_BUNFA	G.SRLWVAYVKYGC(+57.02)YC(+57.02)GPGGTGTPLDQLDR.C	N	51.58	3188.52	28	8.6	1063.86	3	39.2	421000	1	10151	Utkin_019_20190916_ZR_BF_3-3.raw	2	2	31	58	Carbamidomethylation	C12:Carbamidomethylation:1000.00;C14:Carbamidomethylation:1000.00
4	2	sp|P00628|PA2BV_BUNFA	F.AAAPYNLANFGINK.E	N	51.47	1462.76	14	5.8	732.39	2	37.65	1400000000	1	9512	Utkin_019_20190916_ZR_BF_3-3.raw	13	13	117	130
4	2	sp|P00628|PA2BV_BUNFA	C.AGSRLWVAYVKYGC(+57.02)YC(+57.02)GPGGTGTPLDQLDR.C	N	51.44	3316.58	30	6.1	830.156	4	39.5	281000	1	10236	Utkin_019_20190916_ZR_BF_3-3.raw	2	2	29	58	Carbamidomethylation	C14:Carbamidomethylation:1000.00;C16:Carbamidomethylation:1000.00
4	2	sp|P00628|PA2BV_BUNFA	R.C(+57.02)C(+57.02)QTHDHC(+57.02)YDNAK.K	N	51.27	1707.62	13	5	854.821	2	15.89	39900000	1	2564	Utkin_019_20190916_ZR_BF_3-3.raw	27	27	59	71	Carbamidomethylation	C1:Carbamidomethylation:1000.00;C2:Carbamidomethylation:1000.00;C8:Carbamidomethylation:1000.00
4	2	sp|P00628|PA2BV_BUNFA	Y.C(+57.02)GPGGTGTPLDQLDR.C	N	50.9	1542.71	15	6.8	772.367	2	31	636000	1	6783	Utkin_019_20190916_ZR_BF_3-3.raw	2	2	44	58	Carbamidomethylation	C1:Carbamidomethylation:1000.00
4	2	sp|P00628|PA2BV_BUNFA	S.YEYTC(+57.02)NKPDLTC(+57.02)TDAK.G	N	50.84	1977.84	16	7.1	989.937	2	24.9	325000	1	4341	Utkin_019_20190916_ZR_BF_3-3.raw	2	2	83	98	Carbamidomethylation	C5:Carbamidomethylation:1000.00;C12:Carbamidomethylation:1000.00
4	2	sp|P00628|PA2BV_BUNFA	Y.VKYGC(+57.02)YC(+57.02)GPGGTGTPLDQLDR.C	N	50.67	2313.05	21	7	1157.54	2	33.32	900000	1	7791	Utkin_019_20190916_ZR_BF_3-3.raw	2	2	38	58	Carbamidomethylation	C5:Carbamidomethylation:1000.00;C7:Carbamidomethylation:1000.00
4	2	sp|P00628|PA2BV_BUNFA	R.AAAIC(+57.02)FAAAPYNLAN(+.98)FGINK.E	N	50.61	2097.04	20	8.3	700.025	3	43.25	6520000	1	11990	Utkin_019_20190916_ZR_BF_3-3.raw	1	1	111	130	Carbamidomethylation; Deamidation (NQ)	C5:Carbamidomethylation:1000.00;N15:Deamidation (NQ):49.37
4	2	sp|P00628|PA2BV_BUNFA	K.FGNC(+57.02)IPYFK.S	N	50.53	1144.54	9	7.2	573.28	2	34.71	23100000000	1	8731	Utkin_019_20190916_ZR_BF_3-3.raw	9	9	73	81	Carbamidomethylation	C4:Carbamidomethylation:1000.00
4	2	sp|P00628|PA2BV_BUNFA	I.C(+57.02)FAAAPYNLANFGINK.E	N	50.15	1769.86	16	6.7	885.941	2	41.43	1700000	1	11105	Utkin_019_20190916_ZR_BF_3-3.raw	1	1	115	130	Carbamidomethylation	C1:Carbamidomethylation:1000.00
4	2	sp|P00628|PA2BV_BUNFA	K.KFGN(+.98)C(+57.02)IPYFK.S	N	50.01	1273.62	10	5.3	637.819	2	34.38	1240000000	1	8199	Utkin_019_20190916_ZR_BF_3-3.raw	4	4	72	81	Deamidation (NQ); Carbamidomethylation	N4:Deamidation (NQ):1000.00;C5:Carbamidomethylation:1000.00
4	2	sp|P00628|PA2BV_BUNFA	F.AAAPYNLANFGINKETHC(+57.02)Q	N	49.57	2118	19	4.8	1060.01	2	33.95	3060000	1	8067	Utkin_019_20190916_ZR_BF_3-3.raw	2	2	117	135	Carbamidomethylation	C18:Carbamidomethylation:1000.00
4	2	sp|P00628|PA2BV_BUNFA	C.YC(+57.02)GPGGTGTPLDQLDR.C	N	48.85	1705.77	16	5.7	853.899	2	33.97	9750000	1	8022	Utkin_019_20190916_ZR_BF_3-3.raw	1	1	43	58	Carbamidomethylation	C2:Carbamidomethylation:1000.00
4	2	sp|P00628|PA2BV_BUNFA	F.AAAPYNLAN(+.98)FGINKETHC(+57.02)Q	N	48.71	2118.98	19	6.5	707.338	3	33.66	709000	1	7916	Utkin_019_20190916_ZR_BF_3-3.raw	2	2	117	135	Deamidation (NQ); Carbamidomethylation	N9:Deamidation (NQ):37.54;C18:Carbamidomethylation:1000.00
4	2	sp|P00628|PA2BV_BUNFA	A.AAPYNLANFGINK.E	N	48.13	1391.72	13	6.2	696.871	2	37.44	12200000	1	9343	Utkin_019_20190916_ZR_BF_3-3.raw	2	2	118	130
4	2	sp|P00628|PA2BV_BUNFA	L.NLLQFKN(+.98)MIQC(+57.02)AGSR.L	N	47.82	1779.88	15	5.2	594.302	3	36.28	14800000	1	8807	Utkin_019_20190916_ZR_BF_3-3.raw	5	5	18	32	Deamidation (NQ); Carbamidomethylation	N7:Deamidation (NQ):62.26;C11:Carbamidomethylation:1000.00
4	2	sp|P00628|PA2BV_BUNFA	A.GSRLWVAYVKYGC(+57.02)YC(+57.02)GPGGTGTPLDQLDR.C	N	47.8	3245.54	29	4.6	1082.86	3	39.37	206000	1	10188	Utkin_019_20190916_ZR_BF_3-3.raw	1	1	30	58	Carbamidomethylation	C13:Carbamidomethylation:1000.00;C15:Carbamidomethylation:1000.00
4	2	sp|P00628|PA2BV_BUNFA	C.FAAAPYNLANFGINK.E	N	47.77	1609.83	15	6.9	537.619	3	40.83	910000	1	10822	Utkin_019_20190916_ZR_BF_3-3.raw	2	2	116	130
4	2	sp|P00628|PA2BV_BUNFA	K.KFGNC(+57.02)IPYFK.S	N	47.7	1272.63	10	9.6	637.33	2	32.63	4740000000	1	7597	Utkin_019_20190916_ZR_BF_3-3.raw	16	16	72	81	Carbamidomethylation	C5:Carbamidomethylation:1000.00
4	2	sp|P00628|PA2BV_BUNFA	A.AAIC(+57.02)FAAAPYNLANFGINK.E	N	47.59	2025.01	19	5.1	1013.52	2	42.68	238000	1	11772	Utkin_019_20190916_ZR_BF_3-3.raw	1	1	112	130	Carbamidomethylation	C4:Carbamidomethylation:1000.00
4	2	sp|P00628|PA2BV_BUNFA	A.IC(+57.02)FAAAPYNLANFGINK.E	N	47.47	1882.94	17	3.4	942.481	2	42.65	2680000	1	11734	Utkin_019_20190916_ZR_BF_3-3.raw	1	1	114	130	Carbamidomethylation	C2:Carbamidomethylation:1000.00
4	2	sp|P00628|PA2BV_BUNFA	Y.NLANFGIN(+.98)KETHC(+57.02)Q	N	46.76	1645.75	14	4.5	823.887	2	30	3180000	1	6317	Utkin_019_20190916_ZR_BF_3-3.raw	4	4	122	135	Deamidation (NQ); Carbamidomethylation	N8:Deamidation (NQ):77.13;C13:Carbamidomethylation:1000.00
4	2	sp|P00628|PA2BV_BUNFA	A.APYNLANFGINK.E	N	46.55	1320.68	12	5.4	661.352	2	37.05	13400000	1	9158	Utkin_019_20190916_ZR_BF_3-3.raw	1	1	119	130
4	2	sp|P00628|PA2BV_BUNFA	L.NLLQFKNMIQC(+57.02)AGSR.L	N	46.48	1778.89	15	5.4	593.975	3	38	781000	1	9610	Utkin_019_20190916_ZR_BF_3-3.raw	4	4	18	32	Carbamidomethylation	C11:Carbamidomethylation:1000.00
4	2	sp|P00628|PA2BV_BUNFA	K.FGN(+.98)C(+57.02)IPYFK.S	N	46.34	1145.52	9	7.8	573.773	2	38.17	2410000000	1	9902	Utkin_019_20190916_ZR_BF_3-3.raw	1	1	73	81	Deamidation (NQ); Carbamidomethylation	N3:Deamidation (NQ):1000.00;C4:Carbamidomethylation:1000.00
4	2	sp|P00628|PA2BV_BUNFA	A.AIC(+57.02)FAAAPYNLANFGINK.E	N	45.97	1953.98	18	5.4	978.001	2	42.67	930000	1	11770	Utkin_019_20190916_ZR_BF_3-3.raw	1	1	113	130	Carbamidomethylation	C3:Carbamidomethylation:1000.00
4	2	sp|P00628|PA2BV_BUNFA	C.FAAAPYNLANFGIN(+.98)KETHC(+57.02)Q	N	45.56	2266.05	20	5.5	756.361	3	38	837000	1	9605	Utkin_019_20190916_ZR_BF_3-3.raw	3	3	116	135	Deamidation (NQ); Carbamidomethylation	N14:Deamidation (NQ):37.82;C19:Carbamidomethylation:1000.00
4	2	sp|P00628|PA2BV_BUNFA	A.APYNLANFGINKETHC(+57.02)Q	N	43.49	1975.92	17	-3.7	988.964	2	41.28	26700	1	11062	Utkin_019_20190916_ZR_BF_3-3.raw	1	1	119	135	Carbamidomethylation	C16:Carbamidomethylation:1000.00
4	2	sp|P00628|PA2BV_BUNFA	C.FAAAPYNLAN(+.98)FGINK.E	N	43.26	1610.81	15	9.7	806.42	2	40.66	178000	1	10741	Utkin_019_20190916_ZR_BF_3-3.raw	1	1	116	130	Deamidation (NQ)	N10:Deamidation (NQ):47.09
4	2	sp|P00628|PA2BV_BUNFA	G.PGGTGTPLDQLDR.C	N	42.58	1325.66	13	7.3	663.841	2	32.42	7360000	1	7373	Utkin_019_20190916_ZR_BF_3-3.raw	1	1	46	58
4	2	sp|P00628|PA2BV_BUNFA	R.NVC(+57.02)DC(+57.02)DRAAAIC(+57.02)FAAAPYNLAN(+.98)FGINKETHC(+57.02)Q	N	42.36	3671.6	32	9.8	918.917	4	39.68	214000	1	10334	Utkin_019_20190916_ZR_BF_3-3.raw	2	2	104	135	Carbamidomethylation; Deamidation (NQ)	C3:Carbamidomethylation:1000.00;C5:Carbamidomethylation:1000.00;C12:Carbamidomethylation:1000.00;N22:Deamidation (NQ):7.77;C31:Carbamidomethylation:1000.00
4	2	sp|P00628|PA2BV_BUNFA	A.AAPYNLANFGIN(+.98)KETHC(+57.02)Q	N	42.15	2047.94	18	6.4	683.659	3	34.08	59600	1	8130	Utkin_019_20190916_ZR_BF_3-3.raw	1	1	118	135	Deamidation (NQ); Carbamidomethylation	N12:Deamidation (NQ):46.17;C17:Carbamidomethylation:1000.00
4	2	sp|P00628|PA2BV_BUNFA	N.M(+15.99)IQC(+57.02)AGSRLWVAYVKYGC(+57.02)YC(+57.02)GPGGTGTPLDQLDR.C	N	41.29	3864.78	34	2.4	967.206	4	41.96	141000	1	11396	Utkin_019_20190916_ZR_BF_3-3.raw	1	1	25	58	Oxidation (M); Carbamidomethylation	M1:Oxidation (M):1000.00;C4:Carbamidomethylation:1000.00;C18:Carbamidomethylation:1000.00;C20:Carbamidomethylation:1000.00
4	2	sp|P00628|PA2BV_BUNFA	A.APYN(+.98)LANFGINK.E	N	41.06	1321.67	12	3.5	661.843	2	38	35300	1	9620	Utkin_019_20190916_ZR_BF_3-3.raw	1	1	119	130	Deamidation (NQ)	N4:Deamidation (NQ):47.09
4	2	sp|P00628|PA2BV_BUNFA	R.NVC(+57.02)DC(+57.02)DR.A	N	40.43	937.338	7	6.7	469.68	2	26.36	24700000	1	6939	Utkin_019_20190916_ZR_BF_3-3.raw	6	6	104	110	Carbamidomethylation	C3:Carbamidomethylation:1000.00;C5:Carbamidomethylation:1000.00
4	2	sp|P00628|PA2BV_BUNFA	P.YNLANFGINK.E	N	39.85	1152.59	10	5.8	577.307	2	34.63	610000	1	8373	Utkin_019_20190916_ZR_BF_3-3.raw	1	1	121	130
4	2	sp|P00628|PA2BV_BUNFA	A.PYNLANFGINK.E	N	39.73	1249.65	11	-1.2	625.829	2	37.58	0	1	9452	Utkin_019_20190916_ZR_BF_3-3.raw	0	0	120	130
4	2	sp|P00628|PA2BV_BUNFA	F.AAAPYNLAN(+.98)FGINK.E	N	39.66	1463.74	14	7.7	732.883	2	39.18	22200000	1	10094	Utkin_019_20190916_ZR_BF_3-3.raw	1	1	117	130	Deamidation (NQ)	N9:Deamidation (NQ):28.36
4	2	sp|P00628|PA2BV_BUNFA	K.NMIQC(+57.02)AGSRLWVAYVK.Y	N	39.64	1894.95	16	4.5	948.489	2	40.17	543000	1	10526	Utkin_019_20190916_ZR_BF_3-3.raw	1	1	24	39	Carbamidomethylation	C5:Carbamidomethylation:1000.00
4	2	sp|P00628|PA2BV_BUNFA	F.AAAPYN(+.98)LAN(+.98)FGINK.E	N	39.57	1464.72	14	3.1	733.372	2	39.59	77400	1	10301	Utkin_019_20190916_ZR_BF_3-3.raw	1	1	117	130	Deamidation (NQ)	N6:Deamidation (NQ):50.34;N9:Deamidation (NQ):25.55
4	2	sp|P00628|PA2BV_BUNFA	K.SYEYTC(+57.02)N(+.98)KPDLTC(+57.02)TDAK.G	Y	39.14	2065.86	17	-9.8	1033.93	2	29.1	254000	1	5952	Utkin_019_20190916_ZR_BF_3-3.raw	1	1	82	98	Carbamidomethylation; Deamidation (NQ)	C6:Carbamidomethylation:1000.00;N7:Deamidation (NQ):1000.00;C13:Carbamidomethylation:1000.00
4	2	sp|P00628|PA2BV_BUNFA	A.AAPYNLAN(+.98)FGINK.E	N	39.01	1392.7	13	7.1	697.364	2	38.75	0	1	9929	Utkin_019_20190916_ZR_BF_3-3.raw	0	0	118	130	Deamidation (NQ)	N8:Deamidation (NQ):28.36
4	2	sp|P00628|PA2BV_BUNFA	L.NLLQFKN(+.98)M(+15.99)IQC(+57.02)AGSR.L	N	38.35	1795.87	15	7.7	599.635	3	32.25	9130000	1	7355	Utkin_019_20190916_ZR_BF_3-3.raw	4	4	18	32	Deamidation (NQ); Oxidation (M); Carbamidomethylation	N7:Deamidation (NQ):49.37;M8:Oxidation (M):1000.00;C11:Carbamidomethylation:1000.00
4	2	sp|P00628|PA2BV_BUNFA	R.LWVAYVK.Y	N	37.98	877.506	7	4.8	439.762	2	36.43	1400000000	1	9048	Utkin_019_20190916_ZR_BF_3-3.raw	13	13	33	39
4	2	sp|P00628|PA2BV_BUNFA	R.AAAIC(+57.02)FAAAPYN(+.98)LAN.F	N	37.95	1537.72	15	6.3	769.874	2	41.4	152000	1	11113	Utkin_019_20190916_ZR_BF_3-3.raw	1	1	111	125	Carbamidomethylation; Deamidation (NQ)	C5:Carbamidomethylation:1000.00;N12:Deamidation (NQ):16.66
4	2	sp|P00628|PA2BV_BUNFA	G.SC(+57.02)ARN(+.98)VC(+57.02)DC(+57.02)DRAAAIC(+57.02)FAAAPYNLANFGINK.E	N	37.8	3490.56	31	9.5	873.657	4	41.55	0	1	11182	Utkin_019_20190916_ZR_BF_3-3.raw	0	0	100	130	Carbamidomethylation; Deamidation (NQ)	C2:Carbamidomethylation:1000.00;N5:Deamidation (NQ):15.31;C7:Carbamidomethylation:1000.00;C9:Carbamidomethylation:1000.00;C16:Carbamidomethylation:1000.00
4	2	sp|P00628|PA2BV_BUNFA	N.KPDLTC(+57.02)TDAK.G	N	37.58	1147.55	10	7.2	574.789	2	18.41	455000	1	3006	Utkin_019_20190916_ZR_BF_3-3.raw	1	1	89	98	Carbamidomethylation	C6:Carbamidomethylation:1000.00
4	2	sp|P00628|PA2BV_BUNFA	G.NC(+57.02)IPYFK.S	N	37.24	940.448	7	7.4	471.235	2	32.53	717000	1	7505	Utkin_019_20190916_ZR_BF_3-3.raw	1	1	75	81	Carbamidomethylation	C2:Carbamidomethylation:1000.00
4	2	sp|P00628|PA2BV_BUNFA	Y.TC(+57.02)NKPDLTC(+57.02)TDAK.G	N	37.16	1522.68	13	7	508.569	3	19.58	525000	1	3226	Utkin_019_20190916_ZR_BF_3-3.raw	2	2	86	98	Carbamidomethylation	C2:Carbamidomethylation:1000.00;C9:Carbamidomethylation:1000.00
4	2	sp|P00628|PA2BV_BUNFA	R.C(+57.02)C(+57.02)QTHDHC(+57.02)YDNAKKFGNC(+57.02)IPYFK.S	N	37.06	2962.24	23	5.6	593.459	5	29.93	1600000	1	6263	Utkin_019_20190916_ZR_BF_3-3.raw	1	1	59	81	Carbamidomethylation	C1:Carbamidomethylation:1000.00;C2:Carbamidomethylation:1000.00;C8:Carbamidomethylation:1000.00;C18:Carbamidomethylation:1000.00
4	2	sp|P00628|PA2BV_BUNFA	G.TGTPLDQLDR.C	N	36.98	1114.56	10	8.1	558.293	2	31.33	2440000	1	6886	Utkin_019_20190916_ZR_BF_3-3.raw	1	1	49	58
4	2	sp|P00628|PA2BV_BUNFA	A.KKFGNC(+57.02)IPYFK.S	N	36.24	1400.73	11	7.4	467.92	3	30.9	399000	1	6747	Utkin_019_20190916_ZR_BF_3-3.raw	2	2	71	81	Carbamidomethylation	C6:Carbamidomethylation:1000.00
4	2	sp|P00628|PA2BV_BUNFA	R.AAAIC(+57.02)FAAAPYN.L	N	36.04	1238.58	12	6.1	620.299	2	37.59	4250000	1	9415	Utkin_019_20190916_ZR_BF_3-3.raw	1	1	111	122	Carbamidomethylation	C5:Carbamidomethylation:1000.00
4	2	sp|P00628|PA2BV_BUNFA	K.NMIQC(+57.02)AGSR.L	N	35.99	1035.46	9	6.9	518.74	2	32.25	3620000	1	7494	Utkin_019_20190916_ZR_BF_3-3.raw	3	3	24	32	Carbamidomethylation	C5:Carbamidomethylation:1000.00
4	2	sp|P00628|PA2BV_BUNFA	G.SC(+57.02)ARNVC(+57.02)DC(+57.02)DRAAAIC(+57.02)FAAAPYNLANFGINK.E	N	35.93	3489.58	31	7	873.408	4	41.53	42800	1	11182	Utkin_019_20190916_ZR_BF_3-3.raw	1	1	100	130	Carbamidomethylation	C2:Carbamidomethylation:1000.00;C7:Carbamidomethylation:1000.00;C9:Carbamidomethylation:1000.00;C16:Carbamidomethylation:1000.00
4	2	sp|P00628|PA2BV_BUNFA	R.AAAIC(+57.02)FAAAPYN(+.98).L	N	35.79	1239.56	12	8.6	620.792	2	38.78	498000	1	9909	Utkin_019_20190916_ZR_BF_3-3.raw	1	1	111	122	Carbamidomethylation; Deamidation (NQ)	C5:Carbamidomethylation:1000.00;N12:Deamidation (NQ):1000.00
4	2	sp|P00628|PA2BV_BUNFA	R.AAAIC(+57.02)FAAAPY.N	N	34.85	1124.53	11	7.4	563.278	2	40.14	74800000	1	10495	Utkin_019_20190916_ZR_BF_3-3.raw	1	1	111	121	Carbamidomethylation	C5:Carbamidomethylation:1000.00
4	2	sp|P00628|PA2BV_BUNFA	Y.NLANFGINK.E	N	34.84	989.529	9	8.1	495.776	2	32.1	22600000	1	7276	Utkin_019_20190916_ZR_BF_3-3.raw	1	1	122	130
4	2	sp|P00628|PA2BV_BUNFA	R.AAAIC(+57.02)FAAAPYNLANFGIN(+.98)KETH.C	N	34.39	2464.18	23	7.2	822.408	3	42.35	447000	1	11626	Utkin_019_20190916_ZR_BF_3-3.raw	1	1	111	133	Carbamidomethylation; Deamidation (NQ)	C5:Carbamidomethylation:1000.00;N19:Deamidation (NQ):42.68
4	2	sp|P00628|PA2BV_BUNFA	R.AAAIC(+57.02)FAAAPYNLAN.F	N	33.77	1536.74	15	8	769.383	2	41.6	52100000	1	11165	Utkin_019_20190916_ZR_BF_3-3.raw	2	2	111	125	Carbamidomethylation	C5:Carbamidomethylation:1000.00
4	2	sp|P00628|PA2BV_BUNFA	K.N(+.98)MIQC(+57.02)AGSR.L	N	33.6	1036.44	9	7	519.232	2	25.39	813000	1	4464	Utkin_019_20190916_ZR_BF_3-3.raw	1	1	24	32	Deamidation (NQ); Carbamidomethylation	N1:Deamidation (NQ):56.34;C5:Carbamidomethylation:1000.00
4	2	sp|P00628|PA2BV_BUNFA	P.GGTGTPLDQLDR.C	N	33.23	1228.6	12	6.7	615.314	2	32.1	3490000	1	7271	Utkin_019_20190916_ZR_BF_3-3.raw	1	1	47	58
4	2	sp|P00628|PA2BV_BUNFA	Y.NLAN(+.98)FGINK.E	N	33.22	990.513	9	8.6	496.268	2	33.05	778000	1	7675	Utkin_019_20190916_ZR_BF_3-3.raw	2	2	122	130	Deamidation (NQ)	N4:Deamidation (NQ):62.26
4	2	sp|P00628|PA2BV_BUNFA	K.NM(+15.99)IQC(+57.02)AGSRLWVAYVK.Y	N	33.06	1910.95	16	8.9	956.49	2	36.75	120000	1	9058	Utkin_019_20190916_ZR_BF_3-3.raw	2	2	24	39	Oxidation (M); Carbamidomethylation	M2:Oxidation (M):1000.00;C5:Carbamidomethylation:1000.00
4	2	sp|P00628|PA2BV_BUNFA	P.YFKSYEYTC(+57.02)NKPDLTC(+57.02)TDAK.G	Y	33	2503.1	20	-4.7	835.371	3	28.56	0	1	5740	Utkin_019_20190916_ZR_BF_3-3.raw	0	0	79	98	Carbamidomethylation	C9:Carbamidomethylation:1000.00;C16:Carbamidomethylation:1000.00
4	2	sp|P00628|PA2BV_BUNFA	F.AAAPYNLANFGIN(+.98)KETHC(+57.02)Q	N	31.37	2118.98	19	5.4	707.337	3	35.5	1180000	1	8597	Utkin_019_20190916_ZR_BF_3-3.raw	1	1	117	135	Deamidation (NQ); Carbamidomethylation	N13:Deamidation (NQ):33.81;C18:Carbamidomethylation:1000.00
4	2	sp|P00628|PA2BV_BUNFA	K.N(+.98)M(+15.99)IQC(+57.02)AGSRLWVAYVKYGC(+57.02)YC(+57.02)GPGGTGTPLDQLDR.C	N	30.91	3979.81	35	7.9	1327.62	3	42.16	279000	1	11497	Utkin_019_20190916_ZR_BF_3-3.raw	1	1	24	58	Deamidation (NQ); Oxidation (M); Carbamidomethylation	N1:Deamidation (NQ):0.00;M2:Oxidation (M):1000.00;C5:Carbamidomethylation:1000.00;C19:Carbamidomethylation:1000.00;C21:Carbamidomethylation:1000.00
4	2	sp|P00628|PA2BV_BUNFA	R.C(+57.02)C(+57.02)QTHDHC(+57.02)YDN(+.98)AKKFGNC(+57.02)IPYFK.S	N	30.72	2963.22	23	8.3	593.657	5	29.75	0	1	6234	Utkin_019_20190916_ZR_BF_3-3.raw	0	0	59	81	Carbamidomethylation; Deamidation (NQ)	C1:Carbamidomethylation:1000.00;C2:Carbamidomethylation:1000.00;C8:Carbamidomethylation:1000.00;N11:Deamidation (NQ):0.00;C18:Carbamidomethylation:1000.00
4	2	sp|P00628|PA2BV_BUNFA	K.NMIQ(+.98)C(+57.02)AGSR.L	N	30.62	1036.44	9	7.9	519.233	2	23.18	1930000	1	3883	Utkin_019_20190916_ZR_BF_3-3.raw	2	2	24	32	Deamidation (NQ); Carbamidomethylation	Q4:Deamidation (NQ):45.60;C5:Carbamidomethylation:1000.00
4	2	sp|P00628|PA2BV_BUNFA	C.NKPDLTC(+57.02)TDAK.G	N	30.43	1261.6	11	6.9	631.81	2	18.63	622000	1	3043	Utkin_019_20190916_ZR_BF_3-3.raw	1	1	88	98	Carbamidomethylation	C7:Carbamidomethylation:1000.00
4	2	sp|P00628|PA2BV_BUNFA	F.AAAPYNLAN(+.98)FGIN(+.98)KETHC(+57.02)Q	N	30.34	2119.96	19	4.8	707.665	3	36.19	0	1	8801	Utkin_019_20190916_ZR_BF_3-3.raw	0	0	117	135	Deamidation (NQ); Carbamidomethylation	N9:Deamidation (NQ):0.00;N13:Deamidation (NQ):7.82;C18:Carbamidomethylation:1000.00
4	2	sp|P00628|PA2BV_BUNFA	R.AAAIC(+57.02)FAAAPYNLA.N	N	29.37	1422.7	14	3.3	712.358	2	42.74	1810000	1	11783	Utkin_019_20190916_ZR_BF_3-3.raw	1	1	111	124	Carbamidomethylation	C5:Carbamidomethylation:1000.00
4	2	sp|P00628|PA2BV_BUNFA	N.LANFGINK.E	N	29.24	875.486	8	5.5	438.753	2	29.68	1480000	1	6170	Utkin_019_20190916_ZR_BF_3-3.raw	1	1	123	130
4	2	sp|P00628|PA2BV_BUNFA	G.N(+.98)C(+57.02)IPYFK.S	N	28.55	941.432	7	3.2	471.725	2	34.13	102000	1	8152	Utkin_019_20190916_ZR_BF_3-3.raw	1	1	75	81	Deamidation (NQ); Carbamidomethylation	N1:Deamidation (NQ):1000.00;C2:Carbamidomethylation:1000.00
4	2	sp|P00628|PA2BV_BUNFA	R.AAAIC(+57.02)FAAAP.Y	N	28.33	961.469	10	7.5	481.745	2	36.26	708000	1	8815	Utkin_019_20190916_ZR_BF_3-3.raw	1	1	111	120	Carbamidomethylation	C5:Carbamidomethylation:1000.00
4	2	sp|P00628|PA2BV_BUNFA	Q.C(+57.02)AGSRLWVAYVK.Y	N	27.73	1408.73	12	6.1	470.586	3	34.08	99500	1	8126	Utkin_019_20190916_ZR_BF_3-3.raw	2	2	28	39	Carbamidomethylation	C1:Carbamidomethylation:1000.00
4	2	sp|P00628|PA2BV_BUNFA	K.NM(+15.99)IQC(+57.02)AGSR.L	N	27.13	1051.45	9	7.8	526.738	2	17.63	4290000	1	3527	Utkin_019_20190916_ZR_BF_3-3.raw	1	1	24	32	Oxidation (M); Carbamidomethylation	M2:Oxidation (M):1000.00;C5:Carbamidomethylation:1000.00
4	2	sp|P00628|PA2BV_BUNFA	T.GTPLDQLDR.C	N	26.28	1013.51	9	7.6	507.768	2	30.87	396000	1	6712	Utkin_019_20190916_ZR_BF_3-3.raw	1	1	50	58
3	5	sp|P00629|PA2B3_BUNFA	K.NMIQC(+57.02)AGSRLWVAYVKYGC(+57.02)YC(+57.02)GPGGTGTPLDQLDR.C	N	66.97	3962.83	35	5.7	1321.96	3	42.27	40700000	1	11547	Utkin_019_20190916_ZR_BF_3-3.raw	3	3	24	58	Carbamidomethylation	C5:Carbamidomethylation:1000.00;C19:Carbamidomethylation:1000.00;C21:Carbamidomethylation:1000.00
3	5	sp|P00629|PA2B3_BUNFA	K.YGC(+57.02)YC(+57.02)GPGGTGTPLDQLDR.C	N	64.47	2085.89	19	6.7	1043.96	2	35.39	2710000000	1	8587	Utkin_019_20190916_ZR_BF_3-3.raw	21	21	40	58	Carbamidomethylation	C3:Carbamidomethylation:1000.00;C5:Carbamidomethylation:1000.00
3	5	sp|P00629|PA2B3_BUNFA	K.TYEYTC(+57.02)NKPDITC(+57.02)TDAK.G	N	61.47	2078.89	17	6.2	1040.46	2	25.38	5270000000	1	4741	Utkin_019_20190916_ZR_BF_3-3.raw	45	45	82	98	Carbamidomethylation	C6:Carbamidomethylation:1000.00;C13:Carbamidomethylation:1000.00
3	5	sp|P00629|PA2B3_BUNFA	R.AAAIC(+57.02)FAAAPYNLANFGIDKEK.H	N	60.64	2354.17	22	7.3	1178.1	2	41.65	15500000	1	11195	Utkin_019_20190916_ZR_BF_3-3.raw	2	2	111	132	Carbamidomethylation	C5:Carbamidomethylation:1000.00
3	5	sp|P00629|PA2B3_BUNFA	K.TYEYTC(+57.02)N(+.98)KPDITC(+57.02)TDAK.G	N	59.03	2079.88	17	4.9	1040.95	2	26.49	544000000	1	5013	Utkin_019_20190916_ZR_BF_3-3.raw	2	2	82	98	Carbamidomethylation; Deamidation (NQ)	C6:Carbamidomethylation:1000.00;N7:Deamidation (NQ):1000.00;C13:Carbamidomethylation:1000.00
3	5	sp|P00629|PA2B3_BUNFA	R.LWVAYVKYGC(+57.02)YC(+57.02)GPGGTGTPLDQLDR.C	N	58.65	2945.38	26	6.6	982.808	3	41.06	10700000	1	10954	Utkin_019_20190916_ZR_BF_3-3.raw	3	3	33	58	Carbamidomethylation	C10:Carbamidomethylation:1000.00;C12:Carbamidomethylation:1000.00
3	5	sp|P00629|PA2B3_BUNFA	K.NM(+15.99)IQC(+57.02)AGSRLWVAYVKYGC(+57.02)YC(+57.02)GPGGTGTPLDQLDR.C	N	58.5	3978.83	35	7.8	1327.29	3	40.28	18800000	1	10575	Utkin_019_20190916_ZR_BF_3-3.raw	6	6	24	58	Oxidation (M); Carbamidomethylation	M2:Oxidation (M):1000.00;C5:Carbamidomethylation:1000.00;C19:Carbamidomethylation:1000.00;C21:Carbamidomethylation:1000.00
3	5	sp|P00629|PA2B3_BUNFA	K.KFGNC(+57.02)IPYFKTYEYTC(+57.02)NKPDITC(+57.02)TDAK.G	N	58.48	3333.51	27	8.3	834.393	4	33.01	15900000	1	7640	Utkin_019_20190916_ZR_BF_3-3.raw	6	6	72	98	Carbamidomethylation	C5:Carbamidomethylation:1000.00;C16:Carbamidomethylation:1000.00;C23:Carbamidomethylation:1000.00
3	5	sp|P00629|PA2B3_BUNFA	Y.GC(+57.02)YC(+57.02)GPGGTGTPLDQLDR.C	N	57.47	1922.83	18	5.5	962.425	2	33.96	12500000	1	8024	Utkin_019_20190916_ZR_BF_3-3.raw	2	2	41	58	Carbamidomethylation	C2:Carbamidomethylation:1000.00;C4:Carbamidomethylation:1000.00
3	5	sp|P00629|PA2B3_BUNFA	G.C(+57.02)YC(+57.02)GPGGTGTPLDQLDR.C	N	55.83	1865.8	17	6.1	933.915	2	34.06	13700000	1	8056	Utkin_019_20190916_ZR_BF_3-3.raw	3	3	42	58	Carbamidomethylation	C1:Carbamidomethylation:1000.00;C3:Carbamidomethylation:1000.00
3	5	sp|P00629|PA2B3_BUNFA	K.TYEYTC(+57.02)NKPDITC(+57.02)TD.A	N	54.71	1879.76	15	8	940.895	2	27.95	63200000	1	5587	Utkin_019_20190916_ZR_BF_3-3.raw	2	2	82	96	Carbamidomethylation	C6:Carbamidomethylation:1000.00;C13:Carbamidomethylation:1000.00
3	5	sp|P00629|PA2B3_BUNFA	K.NMIQC(+57.02)AGSRLWVAYVKYGC(+57.02)YC(+57.02)GPGGTGTPLDQ(+.98)LDR.C	N	54.42	3963.82	35	8.4	991.97	4	42.55	0	1	11696	Utkin_019_20190916_ZR_BF_3-3.raw	0	0	24	58	Carbamidomethylation; Deamidation (NQ)	C5:Carbamidomethylation:1000.00;C19:Carbamidomethylation:1000.00;C21:Carbamidomethylation:1000.00;Q32:Deamidation (NQ):155.81
3	5	sp|P00629|PA2B3_BUNFA	C.FAAAPYNLANFGIDKEK.H	N	54.36	1867.95	17	5.2	623.659	3	37.93	246000	1	9577	Utkin_019_20190916_ZR_BF_3-3.raw	2	2	116	132
3	5	sp|P00629|PA2B3_BUNFA	C.GPGGTGTPLDQLDR.C	N	53.24	1382.68	14	8.7	692.353	2	32.46	12200000	1	7425	Utkin_019_20190916_ZR_BF_3-3.raw	1	1	45	58
3	5	sp|P00629|PA2B3_BUNFA	Y.FKTYEYTC(+57.02)NKPDITC(+57.02)TDAK.G	N	52.69	2354.06	19	8.4	589.526	4	26.94	9140000	1	5064	Utkin_019_20190916_ZR_BF_3-3.raw	6	6	80	98	Carbamidomethylation	C8:Carbamidomethylation:1000.00;C15:Carbamidomethylation:1000.00
3	5	sp|P00629|PA2B3_BUNFA	K.YGC(+57.02)YC(+57.02)GPGGTGTPLDQLDRC(+57.02)C(+57.02)QTHDHC(+57.02)YDNAK.K	N	52.23	3775.5	32	1.9	756.108	5	30.31	274000	1	6475	Utkin_019_20190916_ZR_BF_3-3.raw	1	1	40	71	Carbamidomethylation	C3:Carbamidomethylation:1000.00;C5:Carbamidomethylation:1000.00;C20:Carbamidomethylation:1000.00;C21:Carbamidomethylation:1000.00;C27:Carbamidomethylation:1000.00
3	5	sp|P00629|PA2B3_BUNFA	K.N(+.98)MIQC(+57.02)AGSRLWVAYVKYGC(+57.02)YC(+57.02)GPGGTGTPLDQLDR.C	N	52.13	3963.82	35	8.4	1322.29	3	43.27	560000	1	12013	Utkin_019_20190916_ZR_BF_3-3.raw	2	2	24	58	Deamidation (NQ); Carbamidomethylation	N1:Deamidation (NQ):28.36;C5:Carbamidomethylation:1000.00;C19:Carbamidomethylation:1000.00;C21:Carbamidomethylation:1000.00
3	5	sp|P00629|PA2B3_BUNFA	R.C(+57.02)C(+57.02)QTHDHC(+57.02)YDNAKK.F	N	52.02	1835.71	14	7	918.871	2	15.33	1540000	1	2476	Utkin_019_20190916_ZR_BF_3-3.raw	4	4	59	72	Carbamidomethylation	C1:Carbamidomethylation:1000.00;C2:Carbamidomethylation:1000.00;C8:Carbamidomethylation:1000.00
3	5	sp|P00629|PA2B3_BUNFA	G.SRLWVAYVKYGC(+57.02)YC(+57.02)GPGGTGTPLDQLDR.C	N	51.58	3188.52	28	8.6	1063.86	3	39.2	421000	1	10151	Utkin_019_20190916_ZR_BF_3-3.raw	2	2	31	58	Carbamidomethylation	C12:Carbamidomethylation:1000.00;C14:Carbamidomethylation:1000.00
3	5	sp|P00629|PA2B3_BUNFA	C.AGSRLWVAYVKYGC(+57.02)YC(+57.02)GPGGTGTPLDQLDR.C	N	51.44	3316.58	30	6.1	830.156	4	39.5	281000	1	10236	Utkin_019_20190916_ZR_BF_3-3.raw	2	2	29	58	Carbamidomethylation	C14:Carbamidomethylation:1000.00;C16:Carbamidomethylation:1000.00
3	5	sp|P00629|PA2B3_BUNFA	F.AAAPYNLANFGIDKEK.H	N	51.28	1720.88	16	3.5	861.449	2	34.15	8040000	1	8150	Utkin_019_20190916_ZR_BF_3-3.raw	2	2	117	132
3	5	sp|P00629|PA2B3_BUNFA	R.C(+57.02)C(+57.02)QTHDHC(+57.02)YDNAK.K	N	51.27	1707.62	13	5	854.821	2	15.89	39900000	1	2564	Utkin_019_20190916_ZR_BF_3-3.raw	27	27	59	71	Carbamidomethylation	C1:Carbamidomethylation:1000.00;C2:Carbamidomethylation:1000.00;C8:Carbamidomethylation:1000.00
3	5	sp|P00629|PA2B3_BUNFA	Y.C(+57.02)GPGGTGTPLDQLDR.C	N	50.9	1542.71	15	6.8	772.367	2	31	636000	1	6783	Utkin_019_20190916_ZR_BF_3-3.raw	2	2	44	58	Carbamidomethylation	C1:Carbamidomethylation:1000.00
3	5	sp|P00629|PA2B3_BUNFA	K.FGNC(+57.02)IPYFKTYEYTC(+57.02)NKPDITC(+57.02)TDAK.G	N	50.88	3205.42	26	7.8	1069.49	3	35.35	4130000	1	8560	Utkin_019_20190916_ZR_BF_3-3.raw	3	3	73	98	Carbamidomethylation	C4:Carbamidomethylation:1000.00;C15:Carbamidomethylation:1000.00;C22:Carbamidomethylation:1000.00
3	5	sp|P00629|PA2B3_BUNFA	T.YEYTC(+57.02)NKPDITC(+57.02)TDAK.G	N	50.84	1977.84	16	7.1	989.937	2	24.9	325000	1	4341	Utkin_019_20190916_ZR_BF_3-3.raw	2	2	83	98	Carbamidomethylation	C5:Carbamidomethylation:1000.00;C12:Carbamidomethylation:1000.00
3	5	sp|P00629|PA2B3_BUNFA	R.AAAIC(+57.02)FAAAPYNLAN(+.98)FGIDKEK.H	N	50.73	2355.16	22	9	1178.6	2	41.16	655000	1	10980	Utkin_019_20190916_ZR_BF_3-3.raw	2	2	111	132	Carbamidomethylation; Deamidation (NQ)	C5:Carbamidomethylation:1000.00;N15:Deamidation (NQ):28.36
3	5	sp|P00629|PA2B3_BUNFA	Y.VKYGC(+57.02)YC(+57.02)GPGGTGTPLDQLDR.C	N	50.67	2313.05	21	7	1157.54	2	33.32	900000	1	7791	Utkin_019_20190916_ZR_BF_3-3.raw	2	2	38	58	Carbamidomethylation	C5:Carbamidomethylation:1000.00;C7:Carbamidomethylation:1000.00
3	5	sp|P00629|PA2B3_BUNFA	K.FGNC(+57.02)IPYFK.T	N	50.53	1144.54	9	7.2	573.28	2	34.71	23100000000	1	8731	Utkin_019_20190916_ZR_BF_3-3.raw	9	9	73	81	Carbamidomethylation	C4:Carbamidomethylation:1000.00
3	5	sp|P00629|PA2B3_BUNFA	K.KFGN(+.98)C(+57.02)IPYFK.T	N	50.01	1273.62	10	5.3	637.819	2	34.38	1240000000	1	8199	Utkin_019_20190916_ZR_BF_3-3.raw	4	4	72	81	Deamidation (NQ); Carbamidomethylation	N4:Deamidation (NQ):1000.00;C5:Carbamidomethylation:1000.00
3	5	sp|P00629|PA2B3_BUNFA	C.YC(+57.02)GPGGTGTPLDQLDR.C	N	48.85	1705.77	16	5.7	853.899	2	33.97	9750000	1	8022	Utkin_019_20190916_ZR_BF_3-3.raw	1	1	43	58	Carbamidomethylation	C2:Carbamidomethylation:1000.00
3	5	sp|P00629|PA2B3_BUNFA	L.NLLQFKN(+.98)MIQC(+57.02)AGSR.L	N	47.82	1779.88	15	5.2	594.302	3	36.28	14800000	1	8807	Utkin_019_20190916_ZR_BF_3-3.raw	5	5	18	32	Deamidation (NQ); Carbamidomethylation	N7:Deamidation (NQ):62.26;C11:Carbamidomethylation:1000.00
3	5	sp|P00629|PA2B3_BUNFA	A.GSRLWVAYVKYGC(+57.02)YC(+57.02)GPGGTGTPLDQLDR.C	N	47.8	3245.54	29	4.6	1082.86	3	39.37	206000	1	10188	Utkin_019_20190916_ZR_BF_3-3.raw	1	1	30	58	Carbamidomethylation	C13:Carbamidomethylation:1000.00;C15:Carbamidomethylation:1000.00
3	5	sp|P00629|PA2B3_BUNFA	K.KFGNC(+57.02)IPYFK.T	N	47.7	1272.63	10	9.6	637.33	2	32.63	4740000000	1	7597	Utkin_019_20190916_ZR_BF_3-3.raw	16	16	72	81	Carbamidomethylation	C5:Carbamidomethylation:1000.00
3	5	sp|P00629|PA2B3_BUNFA	L.NLLQFKNMIQC(+57.02)AGSR.L	N	46.48	1778.89	15	5.4	593.975	3	38	781000	1	9610	Utkin_019_20190916_ZR_BF_3-3.raw	4	4	18	32	Carbamidomethylation	C11:Carbamidomethylation:1000.00
3	5	sp|P00629|PA2B3_BUNFA	K.FGN(+.98)C(+57.02)IPYFK.T	N	46.34	1145.52	9	7.8	573.773	2	38.17	2410000000	1	9902	Utkin_019_20190916_ZR_BF_3-3.raw	1	1	73	81	Deamidation (NQ); Carbamidomethylation	N3:Deamidation (NQ):1000.00;C4:Carbamidomethylation:1000.00
3	5	sp|P00629|PA2B3_BUNFA	F.GNC(+57.02)IPYFKTYEYTC(+57.02)NKPDITC(+57.02)TDAK.G	N	45.2	3058.35	25	5.5	765.599	4	31.83	1310000	1	7172	Utkin_019_20190916_ZR_BF_3-3.raw	2	2	74	98	Carbamidomethylation	C3:Carbamidomethylation:1000.00;C14:Carbamidomethylation:1000.00;C21:Carbamidomethylation:1000.00
3	5	sp|P00629|PA2B3_BUNFA	R.AAAIC(+57.02)FAAAPYNLANFGIDKEKHC(+57.02)Q	N	45	2779.32	25	-9.3	927.439	3	43.06	281000	1	11912	Utkin_019_20190916_ZR_BF_3-3.raw	2	2	111	135	Carbamidomethylation	C5:Carbamidomethylation:1000.00;C24:Carbamidomethylation:1000.00
3	5	sp|P00629|PA2B3_BUNFA	F.KTYEYTC(+57.02)NKPDITC(+57.02)TDAK.G	N	43.26	2206.99	18	7.5	552.758	4	23.38	938000	1	3939	Utkin_019_20190916_ZR_BF_3-3.raw	2	2	81	98	Carbamidomethylation	C7:Carbamidomethylation:1000.00;C14:Carbamidomethylation:1000.00
3	5	sp|P00629|PA2B3_BUNFA	G.PGGTGTPLDQLDR.C	N	42.58	1325.66	13	7.3	663.841	2	32.42	7360000	1	7373	Utkin_019_20190916_ZR_BF_3-3.raw	1	1	46	58
3	5	sp|P00629|PA2B3_BUNFA	K.TYEYTC(+57.02)NKPDITC(+57.02)T.D	N	42.49	1764.73	14	5.8	883.379	2	28.5	2630000	1	5661	Utkin_019_20190916_ZR_BF_3-3.raw	1	1	82	95	Carbamidomethylation	C6:Carbamidomethylation:1000.00;C13:Carbamidomethylation:1000.00
3	5	sp|P00629|PA2B3_BUNFA	K.TYEYTC(+57.02)NKPDITC(+57.02).T	N	42.47	1663.69	13	6.5	832.856	2	28.09	6870000	1	5494	Utkin_019_20190916_ZR_BF_3-3.raw	1	1	82	94	Carbamidomethylation	C6:Carbamidomethylation:1000.00;C13:Carbamidomethylation:1000.00
3	5	sp|P00629|PA2B3_BUNFA	N.M(+15.99)IQC(+57.02)AGSRLWVAYVKYGC(+57.02)YC(+57.02)GPGGTGTPLDQLDR.C	N	41.29	3864.78	34	2.4	967.206	4	41.96	141000	1	11396	Utkin_019_20190916_ZR_BF_3-3.raw	1	1	25	58	Oxidation (M); Carbamidomethylation	M1:Oxidation (M):1000.00;C4:Carbamidomethylation:1000.00;C18:Carbamidomethylation:1000.00;C20:Carbamidomethylation:1000.00
3	5	sp|P00629|PA2B3_BUNFA	C.FAAAPYNLANFGIDK.E	N	40.37	1610.81	15	8	806.418	2	41.42	1750000	1	11103	Utkin_019_20190916_ZR_BF_3-3.raw	1	1	116	130
3	5	sp|P00629|PA2B3_BUNFA	K.NMIQC(+57.02)AGSRLWVAYVK.Y	N	39.64	1894.95	16	4.5	948.489	2	40.17	543000	1	10526	Utkin_019_20190916_ZR_BF_3-3.raw	1	1	24	39	Carbamidomethylation	C5:Carbamidomethylation:1000.00
3	5	sp|P00629|PA2B3_BUNFA	F.AAAPYNLAN(+.98)FGIDKEK.H	N	38.71	1721.86	16	6	574.965	3	33.99	52000	1	8090	Utkin_019_20190916_ZR_BF_3-3.raw	1	1	117	132	Deamidation (NQ)	N9:Deamidation (NQ):28.36
3	5	sp|P00629|PA2B3_BUNFA	L.NLLQFKN(+.98)M(+15.99)IQC(+57.02)AGSR.L	N	38.35	1795.87	15	7.7	599.635	3	32.25	9130000	1	7355	Utkin_019_20190916_ZR_BF_3-3.raw	4	4	18	32	Deamidation (NQ); Oxidation (M); Carbamidomethylation	N7:Deamidation (NQ):49.37;M8:Oxidation (M):1000.00;C11:Carbamidomethylation:1000.00
3	5	sp|P00629|PA2B3_BUNFA	R.LWVAYVK.Y	N	37.98	877.506	7	4.8	439.762	2	36.43	1400000000	1	9048	Utkin_019_20190916_ZR_BF_3-3.raw	13	13	33	39
3	5	sp|P00629|PA2B3_BUNFA	R.AAAIC(+57.02)FAAAPYN(+.98)LAN.F	N	37.95	1537.72	15	6.3	769.874	2	41.4	152000	1	11113	Utkin_019_20190916_ZR_BF_3-3.raw	1	1	111	125	Carbamidomethylation; Deamidation (NQ)	C5:Carbamidomethylation:1000.00;N12:Deamidation (NQ):16.66
3	5	sp|P00629|PA2B3_BUNFA	R.AAAIC(+57.02)FAAAPYN(+.98)LANFGIDKEKHC(+57.02)Q	N	37.67	2780.3	25	0.7	1391.16	2	43.06	57300	1	11917	Utkin_019_20190916_ZR_BF_3-3.raw	1	1	111	135	Carbamidomethylation; Deamidation (NQ)	C5:Carbamidomethylation:1000.00;N12:Deamidation (NQ):47.09;C24:Carbamidomethylation:1000.00
3	5	sp|P00629|PA2B3_BUNFA	N.KPDITC(+57.02)TDAK.G	N	37.58	1147.55	10	7.2	574.789	2	18.41	455000	1	3006	Utkin_019_20190916_ZR_BF_3-3.raw	1	1	89	98	Carbamidomethylation	C6:Carbamidomethylation:1000.00
3	5	sp|P00629|PA2B3_BUNFA	G.NC(+57.02)IPYFK.T	N	37.24	940.448	7	7.4	471.235	2	32.53	717000	1	7505	Utkin_019_20190916_ZR_BF_3-3.raw	1	1	75	81	Carbamidomethylation	C2:Carbamidomethylation:1000.00
3	5	sp|P00629|PA2B3_BUNFA	Y.TC(+57.02)NKPDITC(+57.02)TDAK.G	N	37.16	1522.68	13	7	508.569	3	19.58	525000	1	3226	Utkin_019_20190916_ZR_BF_3-3.raw	2	2	86	98	Carbamidomethylation	C2:Carbamidomethylation:1000.00;C9:Carbamidomethylation:1000.00
3	5	sp|P00629|PA2B3_BUNFA	R.C(+57.02)C(+57.02)QTHDHC(+57.02)YDNAKKFGNC(+57.02)IPYFK.T	N	37.06	2962.24	23	5.6	593.459	5	29.93	1600000	1	6263	Utkin_019_20190916_ZR_BF_3-3.raw	1	1	59	81	Carbamidomethylation	C1:Carbamidomethylation:1000.00;C2:Carbamidomethylation:1000.00;C8:Carbamidomethylation:1000.00;C18:Carbamidomethylation:1000.00
3	5	sp|P00629|PA2B3_BUNFA	G.TGTPLDQLDR.C	N	36.98	1114.56	10	8.1	558.293	2	31.33	2440000	1	6886	Utkin_019_20190916_ZR_BF_3-3.raw	1	1	49	58
3	5	sp|P00629|PA2B3_BUNFA	K.TYEYTC(+57.02)NKPDITC(+57.02)TDAKG.S	N	36.66	2135.91	18	1.9	712.98	3	25	3140000	1	4375	Utkin_019_20190916_ZR_BF_3-3.raw	2	2	82	99	Carbamidomethylation	C6:Carbamidomethylation:1000.00;C13:Carbamidomethylation:1000.00
3	5	sp|P00629|PA2B3_BUNFA	A.KKFGNC(+57.02)IPYFK.T	N	36.24	1400.73	11	7.4	467.92	3	30.9	399000	1	6747	Utkin_019_20190916_ZR_BF_3-3.raw	2	2	71	81	Carbamidomethylation	C6:Carbamidomethylation:1000.00
3	5	sp|P00629|PA2B3_BUNFA	R.AAAIC(+57.02)FAAAPYN.L	N	36.04	1238.58	12	6.1	620.299	2	37.59	4250000	1	9415	Utkin_019_20190916_ZR_BF_3-3.raw	1	1	111	122	Carbamidomethylation	C5:Carbamidomethylation:1000.00
3	5	sp|P00629|PA2B3_BUNFA	K.NMIQC(+57.02)AGSR.L	N	35.99	1035.46	9	6.9	518.74	2	32.25	3620000	1	7494	Utkin_019_20190916_ZR_BF_3-3.raw	3	3	24	32	Carbamidomethylation	C5:Carbamidomethylation:1000.00
3	5	sp|P00629|PA2B3_BUNFA	R.AAAIC(+57.02)FAAAPYN(+.98).L	N	35.79	1239.56	12	8.6	620.792	2	38.78	498000	1	9909	Utkin_019_20190916_ZR_BF_3-3.raw	1	1	111	122	Carbamidomethylation; Deamidation (NQ)	C5:Carbamidomethylation:1000.00;N12:Deamidation (NQ):1000.00
3	5	sp|P00629|PA2B3_BUNFA	K.TYEYTC(+57.02)NKPDITC(+57.02)TDA.K	N	35.48	1950.8	16	5.6	976.412	2	28.8	5380000	1	5791	Utkin_019_20190916_ZR_BF_3-3.raw	1	1	82	97	Carbamidomethylation	C6:Carbamidomethylation:1000.00;C13:Carbamidomethylation:1000.00
3	5	sp|P00629|PA2B3_BUNFA	R.AAAIC(+57.02)FAAAPY.N	N	34.85	1124.53	11	7.4	563.278	2	40.14	74800000	1	10495	Utkin_019_20190916_ZR_BF_3-3.raw	1	1	111	121	Carbamidomethylation	C5:Carbamidomethylation:1000.00
3	5	sp|P00629|PA2B3_BUNFA	K.TYEYTC(+57.02)NKPD.I	N	34.14	1289.52	10	7.6	645.774	2	22.37	175000	1	3720	Utkin_019_20190916_ZR_BF_3-3.raw	1	1	82	91	Carbamidomethylation	C6:Carbamidomethylation:1000.00
3	5	sp|P00629|PA2B3_BUNFA	R.AAAIC(+57.02)FAAAPYNLAN.F	N	33.77	1536.74	15	8	769.383	2	41.6	52100000	1	11165	Utkin_019_20190916_ZR_BF_3-3.raw	2	2	111	125	Carbamidomethylation	C5:Carbamidomethylation:1000.00
3	5	sp|P00629|PA2B3_BUNFA	K.N(+.98)MIQC(+57.02)AGSR.L	N	33.6	1036.44	9	7	519.232	2	25.39	813000	1	4464	Utkin_019_20190916_ZR_BF_3-3.raw	1	1	24	32	Deamidation (NQ); Carbamidomethylation	N1:Deamidation (NQ):56.34;C5:Carbamidomethylation:1000.00
3	5	sp|P00629|PA2B3_BUNFA	P.GGTGTPLDQLDR.C	N	33.23	1228.6	12	6.7	615.314	2	32.1	3490000	1	7271	Utkin_019_20190916_ZR_BF_3-3.raw	1	1	47	58
3	5	sp|P00629|PA2B3_BUNFA	K.NM(+15.99)IQC(+57.02)AGSRLWVAYVK.Y	N	33.06	1910.95	16	8.9	956.49	2	36.75	120000	1	9058	Utkin_019_20190916_ZR_BF_3-3.raw	2	2	24	39	Oxidation (M); Carbamidomethylation	M2:Oxidation (M):1000.00;C5:Carbamidomethylation:1000.00
3	5	sp|P00629|PA2B3_BUNFA	K.N(+.98)M(+15.99)IQC(+57.02)AGSRLWVAYVKYGC(+57.02)YC(+57.02)GPGGTGTPLDQLDR.C	N	30.91	3979.81	35	7.9	1327.62	3	42.16	279000	1	11497	Utkin_019_20190916_ZR_BF_3-3.raw	1	1	24	58	Deamidation (NQ); Oxidation (M); Carbamidomethylation	N1:Deamidation (NQ):0.00;M2:Oxidation (M):1000.00;C5:Carbamidomethylation:1000.00;C19:Carbamidomethylation:1000.00;C21:Carbamidomethylation:1000.00
3	5	sp|P00629|PA2B3_BUNFA	R.C(+57.02)C(+57.02)QTHDHC(+57.02)YDN(+.98)AKKFGNC(+57.02)IPYFK.T	N	30.72	2963.22	23	8.3	593.657	5	29.75	0	1	6234	Utkin_019_20190916_ZR_BF_3-3.raw	0	0	59	81	Carbamidomethylation; Deamidation (NQ)	C1:Carbamidomethylation:1000.00;C2:Carbamidomethylation:1000.00;C8:Carbamidomethylation:1000.00;N11:Deamidation (NQ):0.00;C18:Carbamidomethylation:1000.00
3	5	sp|P00629|PA2B3_BUNFA	K.NMIQ(+.98)C(+57.02)AGSR.L	N	30.62	1036.44	9	7.9	519.233	2	23.18	1930000	1	3883	Utkin_019_20190916_ZR_BF_3-3.raw	2	2	24	32	Deamidation (NQ); Carbamidomethylation	Q4:Deamidation (NQ):45.60;C5:Carbamidomethylation:1000.00
3	5	sp|P00629|PA2B3_BUNFA	C.NKPDITC(+57.02)TDAK.G	N	30.43	1261.6	11	6.9	631.81	2	18.63	622000	1	3043	Utkin_019_20190916_ZR_BF_3-3.raw	1	1	88	98	Carbamidomethylation	C7:Carbamidomethylation:1000.00
3	5	sp|P00629|PA2B3_BUNFA	R.AAAIC(+57.02)FAAAPYNLA.N	N	29.37	1422.7	14	3.3	712.358	2	42.74	1810000	1	11783	Utkin_019_20190916_ZR_BF_3-3.raw	1	1	111	124	Carbamidomethylation	C5:Carbamidomethylation:1000.00
3	5	sp|P00629|PA2B3_BUNFA	K.TYEYTC(+57.02)NK.P	N	28.92	1077.44	8	6.8	539.733	2	20.82	155000	1	3443	Utkin_019_20190916_ZR_BF_3-3.raw	1	1	82	89	Carbamidomethylation	C6:Carbamidomethylation:1000.00
3	5	sp|P00629|PA2B3_BUNFA	K.TYEYTC(+57.02)N(+.98)KPDITC(+57.02)TD.A	N	28.74	1880.74	15	9.4	941.388	2	29.22	278000	1	6025	Utkin_019_20190916_ZR_BF_3-3.raw	1	1	82	96	Carbamidomethylation; Deamidation (NQ)	C6:Carbamidomethylation:1000.00;N7:Deamidation (NQ):1000.00;C13:Carbamidomethylation:1000.00
3	5	sp|P00629|PA2B3_BUNFA	K.FGN(+.98)C(+57.02)IPYFKTYEYTC(+57.02)NKPDITC(+57.02)TDAK.G	N	28.65	3206.4	26	-0.2	1069.81	3	39.07	57700	1	10073	Utkin_019_20190916_ZR_BF_3-3.raw	1	1	73	98	Deamidation (NQ); Carbamidomethylation	N3:Deamidation (NQ):1000.00;C4:Carbamidomethylation:1000.00;C15:Carbamidomethylation:1000.00;C22:Carbamidomethylation:1000.00
3	5	sp|P00629|PA2B3_BUNFA	G.N(+.98)C(+57.02)IPYFK.T	N	28.55	941.432	7	3.2	471.725	2	34.13	102000	1	8152	Utkin_019_20190916_ZR_BF_3-3.raw	1	1	75	81	Deamidation (NQ); Carbamidomethylation	N1:Deamidation (NQ):1000.00;C2:Carbamidomethylation:1000.00
3	5	sp|P00629|PA2B3_BUNFA	R.AAAIC(+57.02)FAAAP.Y	N	28.33	961.469	10	7.5	481.745	2	36.26	708000	1	8815	Utkin_019_20190916_ZR_BF_3-3.raw	1	1	111	120	Carbamidomethylation	C5:Carbamidomethylation:1000.00
3	5	sp|P00629|PA2B3_BUNFA	Q.C(+57.02)AGSRLWVAYVK.Y	N	27.73	1408.73	12	6.1	470.586	3	34.08	99500	1	8126	Utkin_019_20190916_ZR_BF_3-3.raw	2	2	28	39	Carbamidomethylation	C1:Carbamidomethylation:1000.00
3	5	sp|P00629|PA2B3_BUNFA	K.NM(+15.99)IQC(+57.02)AGSR.L	N	27.13	1051.45	9	7.8	526.738	2	17.63	4290000	1	3527	Utkin_019_20190916_ZR_BF_3-3.raw	1	1	24	32	Oxidation (M); Carbamidomethylation	M2:Oxidation (M):1000.00;C5:Carbamidomethylation:1000.00
3	5	sp|P00629|PA2B3_BUNFA	F.KTYEYTC(+57.02)N(+.98)KPDITC(+57.02)TDAK.G	N	26.75	2207.97	18	-4.5	1104.99	2	32.13	0	1	7327	Utkin_019_20190916_ZR_BF_3-3.raw	0	0	81	98	Carbamidomethylation; Deamidation (NQ)	C7:Carbamidomethylation:1000.00;N8:Deamidation (NQ):1000.00;C14:Carbamidomethylation:1000.00
3	5	sp|P00629|PA2B3_BUNFA	T.GTPLDQLDR.C	N	26.28	1013.51	9	7.6	507.768	2	30.87	396000	1	6712	Utkin_019_20190916_ZR_BF_3-3.raw	1	1	50	58
3	6	B2KNL2|B2KNL2_BUNFA	K.NMIQC(+57.02)AGSRLWVAYVKYGC(+57.02)YC(+57.02)GPGGTGTPLDQLDR.C	N	66.97	3962.83	35	5.7	1321.96	3	42.27	40700000	1	11547	Utkin_019_20190916_ZR_BF_3-3.raw	3	3	34	68	Carbamidomethylation	C5:Carbamidomethylation:1000.00;C19:Carbamidomethylation:1000.00;C21:Carbamidomethylation:1000.00
3	6	B2KNL2|B2KNL2_BUNFA	K.YGC(+57.02)YC(+57.02)GPGGTGTPLDQLDR.C	N	64.47	2085.89	19	6.7	1043.96	2	35.39	2710000000	1	8587	Utkin_019_20190916_ZR_BF_3-3.raw	21	21	50	68	Carbamidomethylation	C3:Carbamidomethylation:1000.00;C5:Carbamidomethylation:1000.00
3	6	B2KNL2|B2KNL2_BUNFA	K.TYEYTC(+57.02)NKPDITC(+57.02)TDAK.G	N	61.47	2078.89	17	6.2	1040.46	2	25.38	5270000000	1	4741	Utkin_019_20190916_ZR_BF_3-3.raw	45	45	92	108	Carbamidomethylation	C6:Carbamidomethylation:1000.00;C13:Carbamidomethylation:1000.00
3	6	B2KNL2|B2KNL2_BUNFA	R.AAAIC(+57.02)FAAAPYNLANFGIDKEK.H	N	60.64	2354.17	22	7.3	1178.1	2	41.65	15500000	1	11195	Utkin_019_20190916_ZR_BF_3-3.raw	2	2	121	142	Carbamidomethylation	C5:Carbamidomethylation:1000.00
3	6	B2KNL2|B2KNL2_BUNFA	K.TYEYTC(+57.02)N(+.98)KPDITC(+57.02)TDAK.G	N	59.03	2079.88	17	4.9	1040.95	2	26.49	544000000	1	5013	Utkin_019_20190916_ZR_BF_3-3.raw	2	2	92	108	Carbamidomethylation; Deamidation (NQ)	C6:Carbamidomethylation:1000.00;N7:Deamidation (NQ):1000.00;C13:Carbamidomethylation:1000.00
3	6	B2KNL2|B2KNL2_BUNFA	R.LWVAYVKYGC(+57.02)YC(+57.02)GPGGTGTPLDQLDR.C	N	58.65	2945.38	26	6.6	982.808	3	41.06	10700000	1	10954	Utkin_019_20190916_ZR_BF_3-3.raw	3	3	43	68	Carbamidomethylation	C10:Carbamidomethylation:1000.00;C12:Carbamidomethylation:1000.00
3	6	B2KNL2|B2KNL2_BUNFA	K.NM(+15.99)IQC(+57.02)AGSRLWVAYVKYGC(+57.02)YC(+57.02)GPGGTGTPLDQLDR.C	N	58.5	3978.83	35	7.8	1327.29	3	40.28	18800000	1	10575	Utkin_019_20190916_ZR_BF_3-3.raw	6	6	34	68	Oxidation (M); Carbamidomethylation	M2:Oxidation (M):1000.00;C5:Carbamidomethylation:1000.00;C19:Carbamidomethylation:1000.00;C21:Carbamidomethylation:1000.00
3	6	B2KNL2|B2KNL2_BUNFA	K.KFGNC(+57.02)IPYFKTYEYTC(+57.02)NKPDITC(+57.02)TDAK.G	N	58.48	3333.51	27	8.3	834.393	4	33.01	15900000	1	7640	Utkin_019_20190916_ZR_BF_3-3.raw	6	6	82	108	Carbamidomethylation	C5:Carbamidomethylation:1000.00;C16:Carbamidomethylation:1000.00;C23:Carbamidomethylation:1000.00
3	6	B2KNL2|B2KNL2_BUNFA	Y.GC(+57.02)YC(+57.02)GPGGTGTPLDQLDR.C	N	57.47	1922.83	18	5.5	962.425	2	33.96	12500000	1	8024	Utkin_019_20190916_ZR_BF_3-3.raw	2	2	51	68	Carbamidomethylation	C2:Carbamidomethylation:1000.00;C4:Carbamidomethylation:1000.00
3	6	B2KNL2|B2KNL2_BUNFA	G.C(+57.02)YC(+57.02)GPGGTGTPLDQLDR.C	N	55.83	1865.8	17	6.1	933.915	2	34.06	13700000	1	8056	Utkin_019_20190916_ZR_BF_3-3.raw	3	3	52	68	Carbamidomethylation	C1:Carbamidomethylation:1000.00;C3:Carbamidomethylation:1000.00
3	6	B2KNL2|B2KNL2_BUNFA	K.TYEYTC(+57.02)NKPDITC(+57.02)TD.A	N	54.71	1879.76	15	8	940.895	2	27.95	63200000	1	5587	Utkin_019_20190916_ZR_BF_3-3.raw	2	2	92	106	Carbamidomethylation	C6:Carbamidomethylation:1000.00;C13:Carbamidomethylation:1000.00
3	6	B2KNL2|B2KNL2_BUNFA	K.NMIQC(+57.02)AGSRLWVAYVKYGC(+57.02)YC(+57.02)GPGGTGTPLDQ(+.98)LDR.C	N	54.42	3963.82	35	8.4	991.97	4	42.55	0	1	11696	Utkin_019_20190916_ZR_BF_3-3.raw	0	0	34	68	Carbamidomethylation; Deamidation (NQ)	C5:Carbamidomethylation:1000.00;C19:Carbamidomethylation:1000.00;C21:Carbamidomethylation:1000.00;Q32:Deamidation (NQ):155.81
3	6	B2KNL2|B2KNL2_BUNFA	C.FAAAPYNLANFGIDKEK.H	N	54.36	1867.95	17	5.2	623.659	3	37.93	246000	1	9577	Utkin_019_20190916_ZR_BF_3-3.raw	2	2	126	142
3	6	B2KNL2|B2KNL2_BUNFA	C.GPGGTGTPLDQLDR.C	N	53.24	1382.68	14	8.7	692.353	2	32.46	12200000	1	7425	Utkin_019_20190916_ZR_BF_3-3.raw	1	1	55	68
3	6	B2KNL2|B2KNL2_BUNFA	Y.FKTYEYTC(+57.02)NKPDITC(+57.02)TDAK.G	N	52.69	2354.06	19	8.4	589.526	4	26.94	9140000	1	5064	Utkin_019_20190916_ZR_BF_3-3.raw	6	6	90	108	Carbamidomethylation	C8:Carbamidomethylation:1000.00;C15:Carbamidomethylation:1000.00
3	6	B2KNL2|B2KNL2_BUNFA	K.YGC(+57.02)YC(+57.02)GPGGTGTPLDQLDRC(+57.02)C(+57.02)QTHDHC(+57.02)YDNAK.K	N	52.23	3775.5	32	1.9	756.108	5	30.31	274000	1	6475	Utkin_019_20190916_ZR_BF_3-3.raw	1	1	50	81	Carbamidomethylation	C3:Carbamidomethylation:1000.00;C5:Carbamidomethylation:1000.00;C20:Carbamidomethylation:1000.00;C21:Carbamidomethylation:1000.00;C27:Carbamidomethylation:1000.00
3	6	B2KNL2|B2KNL2_BUNFA	K.N(+.98)MIQC(+57.02)AGSRLWVAYVKYGC(+57.02)YC(+57.02)GPGGTGTPLDQLDR.C	N	52.13	3963.82	35	8.4	1322.29	3	43.27	560000	1	12013	Utkin_019_20190916_ZR_BF_3-3.raw	2	2	34	68	Deamidation (NQ); Carbamidomethylation	N1:Deamidation (NQ):28.36;C5:Carbamidomethylation:1000.00;C19:Carbamidomethylation:1000.00;C21:Carbamidomethylation:1000.00
3	6	B2KNL2|B2KNL2_BUNFA	R.C(+57.02)C(+57.02)QTHDHC(+57.02)YDNAKK.F	N	52.02	1835.71	14	7	918.871	2	15.33	1540000	1	2476	Utkin_019_20190916_ZR_BF_3-3.raw	4	4	69	82	Carbamidomethylation	C1:Carbamidomethylation:1000.00;C2:Carbamidomethylation:1000.00;C8:Carbamidomethylation:1000.00
3	6	B2KNL2|B2KNL2_BUNFA	G.SRLWVAYVKYGC(+57.02)YC(+57.02)GPGGTGTPLDQLDR.C	N	51.58	3188.52	28	8.6	1063.86	3	39.2	421000	1	10151	Utkin_019_20190916_ZR_BF_3-3.raw	2	2	41	68	Carbamidomethylation	C12:Carbamidomethylation:1000.00;C14:Carbamidomethylation:1000.00
3	6	B2KNL2|B2KNL2_BUNFA	C.AGSRLWVAYVKYGC(+57.02)YC(+57.02)GPGGTGTPLDQLDR.C	N	51.44	3316.58	30	6.1	830.156	4	39.5	281000	1	10236	Utkin_019_20190916_ZR_BF_3-3.raw	2	2	39	68	Carbamidomethylation	C14:Carbamidomethylation:1000.00;C16:Carbamidomethylation:1000.00
3	6	B2KNL2|B2KNL2_BUNFA	F.AAAPYNLANFGIDKEK.H	N	51.28	1720.88	16	3.5	861.449	2	34.15	8040000	1	8150	Utkin_019_20190916_ZR_BF_3-3.raw	2	2	127	142
3	6	B2KNL2|B2KNL2_BUNFA	R.C(+57.02)C(+57.02)QTHDHC(+57.02)YDNAK.K	N	51.27	1707.62	13	5	854.821	2	15.89	39900000	1	2564	Utkin_019_20190916_ZR_BF_3-3.raw	27	27	69	81	Carbamidomethylation	C1:Carbamidomethylation:1000.00;C2:Carbamidomethylation:1000.00;C8:Carbamidomethylation:1000.00
3	6	B2KNL2|B2KNL2_BUNFA	Y.C(+57.02)GPGGTGTPLDQLDR.C	N	50.9	1542.71	15	6.8	772.367	2	31	636000	1	6783	Utkin_019_20190916_ZR_BF_3-3.raw	2	2	54	68	Carbamidomethylation	C1:Carbamidomethylation:1000.00
3	6	B2KNL2|B2KNL2_BUNFA	K.FGNC(+57.02)IPYFKTYEYTC(+57.02)NKPDITC(+57.02)TDAK.G	N	50.88	3205.42	26	7.8	1069.49	3	35.35	4130000	1	8560	Utkin_019_20190916_ZR_BF_3-3.raw	3	3	83	108	Carbamidomethylation	C4:Carbamidomethylation:1000.00;C15:Carbamidomethylation:1000.00;C22:Carbamidomethylation:1000.00
3	6	B2KNL2|B2KNL2_BUNFA	T.YEYTC(+57.02)NKPDITC(+57.02)TDAK.G	N	50.84	1977.84	16	7.1	989.937	2	24.9	325000	1	4341	Utkin_019_20190916_ZR_BF_3-3.raw	2	2	93	108	Carbamidomethylation	C5:Carbamidomethylation:1000.00;C12:Carbamidomethylation:1000.00
3	6	B2KNL2|B2KNL2_BUNFA	R.AAAIC(+57.02)FAAAPYNLAN(+.98)FGIDKEK.H	N	50.73	2355.16	22	9	1178.6	2	41.16	655000	1	10980	Utkin_019_20190916_ZR_BF_3-3.raw	2	2	121	142	Carbamidomethylation; Deamidation (NQ)	C5:Carbamidomethylation:1000.00;N15:Deamidation (NQ):28.36
3	6	B2KNL2|B2KNL2_BUNFA	Y.VKYGC(+57.02)YC(+57.02)GPGGTGTPLDQLDR.C	N	50.67	2313.05	21	7	1157.54	2	33.32	900000	1	7791	Utkin_019_20190916_ZR_BF_3-3.raw	2	2	48	68	Carbamidomethylation	C5:Carbamidomethylation:1000.00;C7:Carbamidomethylation:1000.00
3	6	B2KNL2|B2KNL2_BUNFA	K.FGNC(+57.02)IPYFK.T	N	50.53	1144.54	9	7.2	573.28	2	34.71	23100000000	1	8731	Utkin_019_20190916_ZR_BF_3-3.raw	9	9	83	91	Carbamidomethylation	C4:Carbamidomethylation:1000.00
3	6	B2KNL2|B2KNL2_BUNFA	K.KFGN(+.98)C(+57.02)IPYFK.T	N	50.01	1273.62	10	5.3	637.819	2	34.38	1240000000	1	8199	Utkin_019_20190916_ZR_BF_3-3.raw	4	4	82	91	Deamidation (NQ); Carbamidomethylation	N4:Deamidation (NQ):1000.00;C5:Carbamidomethylation:1000.00
3	6	B2KNL2|B2KNL2_BUNFA	C.YC(+57.02)GPGGTGTPLDQLDR.C	N	48.85	1705.77	16	5.7	853.899	2	33.97	9750000	1	8022	Utkin_019_20190916_ZR_BF_3-3.raw	1	1	53	68	Carbamidomethylation	C2:Carbamidomethylation:1000.00
3	6	B2KNL2|B2KNL2_BUNFA	L.NLLQFKN(+.98)MIQC(+57.02)AGSR.L	N	47.82	1779.88	15	5.2	594.302	3	36.28	14800000	1	8807	Utkin_019_20190916_ZR_BF_3-3.raw	5	5	28	42	Deamidation (NQ); Carbamidomethylation	N7:Deamidation (NQ):62.26;C11:Carbamidomethylation:1000.00
3	6	B2KNL2|B2KNL2_BUNFA	A.GSRLWVAYVKYGC(+57.02)YC(+57.02)GPGGTGTPLDQLDR.C	N	47.8	3245.54	29	4.6	1082.86	3	39.37	206000	1	10188	Utkin_019_20190916_ZR_BF_3-3.raw	1	1	40	68	Carbamidomethylation	C13:Carbamidomethylation:1000.00;C15:Carbamidomethylation:1000.00
3	6	B2KNL2|B2KNL2_BUNFA	K.KFGNC(+57.02)IPYFK.T	N	47.7	1272.63	10	9.6	637.33	2	32.63	4740000000	1	7597	Utkin_019_20190916_ZR_BF_3-3.raw	16	16	82	91	Carbamidomethylation	C5:Carbamidomethylation:1000.00
3	6	B2KNL2|B2KNL2_BUNFA	L.NLLQFKNMIQC(+57.02)AGSR.L	N	46.48	1778.89	15	5.4	593.975	3	38	781000	1	9610	Utkin_019_20190916_ZR_BF_3-3.raw	4	4	28	42	Carbamidomethylation	C11:Carbamidomethylation:1000.00
3	6	B2KNL2|B2KNL2_BUNFA	K.FGN(+.98)C(+57.02)IPYFK.T	N	46.34	1145.52	9	7.8	573.773	2	38.17	2410000000	1	9902	Utkin_019_20190916_ZR_BF_3-3.raw	1	1	83	91	Deamidation (NQ); Carbamidomethylation	N3:Deamidation (NQ):1000.00;C4:Carbamidomethylation:1000.00
3	6	B2KNL2|B2KNL2_BUNFA	F.GNC(+57.02)IPYFKTYEYTC(+57.02)NKPDITC(+57.02)TDAK.G	N	45.2	3058.35	25	5.5	765.599	4	31.83	1310000	1	7172	Utkin_019_20190916_ZR_BF_3-3.raw	2	2	84	108	Carbamidomethylation	C3:Carbamidomethylation:1000.00;C14:Carbamidomethylation:1000.00;C21:Carbamidomethylation:1000.00
3	6	B2KNL2|B2KNL2_BUNFA	R.AAAIC(+57.02)FAAAPYNLANFGIDKEKHC(+57.02)Q	N	45	2779.32	25	-9.3	927.439	3	43.06	281000	1	11912	Utkin_019_20190916_ZR_BF_3-3.raw	2	2	121	145	Carbamidomethylation	C5:Carbamidomethylation:1000.00;C24:Carbamidomethylation:1000.00
3	6	B2KNL2|B2KNL2_BUNFA	F.KTYEYTC(+57.02)NKPDITC(+57.02)TDAK.G	N	43.26	2206.99	18	7.5	552.758	4	23.38	938000	1	3939	Utkin_019_20190916_ZR_BF_3-3.raw	2	2	91	108	Carbamidomethylation	C7:Carbamidomethylation:1000.00;C14:Carbamidomethylation:1000.00
3	6	B2KNL2|B2KNL2_BUNFA	G.PGGTGTPLDQLDR.C	N	42.58	1325.66	13	7.3	663.841	2	32.42	7360000	1	7373	Utkin_019_20190916_ZR_BF_3-3.raw	1	1	56	68
3	6	B2KNL2|B2KNL2_BUNFA	K.TYEYTC(+57.02)NKPDITC(+57.02)T.D	N	42.49	1764.73	14	5.8	883.379	2	28.5	2630000	1	5661	Utkin_019_20190916_ZR_BF_3-3.raw	1	1	92	105	Carbamidomethylation	C6:Carbamidomethylation:1000.00;C13:Carbamidomethylation:1000.00
3	6	B2KNL2|B2KNL2_BUNFA	K.TYEYTC(+57.02)NKPDITC(+57.02).T	N	42.47	1663.69	13	6.5	832.856	2	28.09	6870000	1	5494	Utkin_019_20190916_ZR_BF_3-3.raw	1	1	92	104	Carbamidomethylation	C6:Carbamidomethylation:1000.00;C13:Carbamidomethylation:1000.00
3	6	B2KNL2|B2KNL2_BUNFA	N.M(+15.99)IQC(+57.02)AGSRLWVAYVKYGC(+57.02)YC(+57.02)GPGGTGTPLDQLDR.C	N	41.29	3864.78	34	2.4	967.206	4	41.96	141000	1	11396	Utkin_019_20190916_ZR_BF_3-3.raw	1	1	35	68	Oxidation (M); Carbamidomethylation	M1:Oxidation (M):1000.00;C4:Carbamidomethylation:1000.00;C18:Carbamidomethylation:1000.00;C20:Carbamidomethylation:1000.00
3	6	B2KNL2|B2KNL2_BUNFA	C.FAAAPYNLANFGIDK.E	N	40.37	1610.81	15	8	806.418	2	41.42	1750000	1	11103	Utkin_019_20190916_ZR_BF_3-3.raw	1	1	126	140
3	6	B2KNL2|B2KNL2_BUNFA	K.NMIQC(+57.02)AGSRLWVAYVK.Y	N	39.64	1894.95	16	4.5	948.489	2	40.17	543000	1	10526	Utkin_019_20190916_ZR_BF_3-3.raw	1	1	34	49	Carbamidomethylation	C5:Carbamidomethylation:1000.00
3	6	B2KNL2|B2KNL2_BUNFA	F.AAAPYNLAN(+.98)FGIDKEK.H	N	38.71	1721.86	16	6	574.965	3	33.99	52000	1	8090	Utkin_019_20190916_ZR_BF_3-3.raw	1	1	127	142	Deamidation (NQ)	N9:Deamidation (NQ):28.36
3	6	B2KNL2|B2KNL2_BUNFA	L.NLLQFKN(+.98)M(+15.99)IQC(+57.02)AGSR.L	N	38.35	1795.87	15	7.7	599.635	3	32.25	9130000	1	7355	Utkin_019_20190916_ZR_BF_3-3.raw	4	4	28	42	Deamidation (NQ); Oxidation (M); Carbamidomethylation	N7:Deamidation (NQ):49.37;M8:Oxidation (M):1000.00;C11:Carbamidomethylation:1000.00
3	6	B2KNL2|B2KNL2_BUNFA	R.LWVAYVK.Y	N	37.98	877.506	7	4.8	439.762	2	36.43	1400000000	1	9048	Utkin_019_20190916_ZR_BF_3-3.raw	13	13	43	49
3	6	B2KNL2|B2KNL2_BUNFA	R.AAAIC(+57.02)FAAAPYN(+.98)LAN.F	N	37.95	1537.72	15	6.3	769.874	2	41.4	152000	1	11113	Utkin_019_20190916_ZR_BF_3-3.raw	1	1	121	135	Carbamidomethylation; Deamidation (NQ)	C5:Carbamidomethylation:1000.00;N12:Deamidation (NQ):16.66
3	6	B2KNL2|B2KNL2_BUNFA	R.AAAIC(+57.02)FAAAPYN(+.98)LANFGIDKEKHC(+57.02)Q	N	37.67	2780.3	25	0.7	1391.16	2	43.06	57300	1	11917	Utkin_019_20190916_ZR_BF_3-3.raw	1	1	121	145	Carbamidomethylation; Deamidation (NQ)	C5:Carbamidomethylation:1000.00;N12:Deamidation (NQ):47.09;C24:Carbamidomethylation:1000.00
3	6	B2KNL2|B2KNL2_BUNFA	N.KPDITC(+57.02)TDAK.G	N	37.58	1147.55	10	7.2	574.789	2	18.41	455000	1	3006	Utkin_019_20190916_ZR_BF_3-3.raw	1	1	99	108	Carbamidomethylation	C6:Carbamidomethylation:1000.00
3	6	B2KNL2|B2KNL2_BUNFA	G.NC(+57.02)IPYFK.T	N	37.24	940.448	7	7.4	471.235	2	32.53	717000	1	7505	Utkin_019_20190916_ZR_BF_3-3.raw	1	1	85	91	Carbamidomethylation	C2:Carbamidomethylation:1000.00
3	6	B2KNL2|B2KNL2_BUNFA	Y.TC(+57.02)NKPDITC(+57.02)TDAK.G	N	37.16	1522.68	13	7	508.569	3	19.58	525000	1	3226	Utkin_019_20190916_ZR_BF_3-3.raw	2	2	96	108	Carbamidomethylation	C2:Carbamidomethylation:1000.00;C9:Carbamidomethylation:1000.00
3	6	B2KNL2|B2KNL2_BUNFA	R.C(+57.02)C(+57.02)QTHDHC(+57.02)YDNAKKFGNC(+57.02)IPYFK.T	N	37.06	2962.24	23	5.6	593.459	5	29.93	1600000	1	6263	Utkin_019_20190916_ZR_BF_3-3.raw	1	1	69	91	Carbamidomethylation	C1:Carbamidomethylation:1000.00;C2:Carbamidomethylation:1000.00;C8:Carbamidomethylation:1000.00;C18:Carbamidomethylation:1000.00
3	6	B2KNL2|B2KNL2_BUNFA	G.TGTPLDQLDR.C	N	36.98	1114.56	10	8.1	558.293	2	31.33	2440000	1	6886	Utkin_019_20190916_ZR_BF_3-3.raw	1	1	59	68
3	6	B2KNL2|B2KNL2_BUNFA	K.TYEYTC(+57.02)NKPDITC(+57.02)TDAKG.S	N	36.66	2135.91	18	1.9	712.98	3	25	3140000	1	4375	Utkin_019_20190916_ZR_BF_3-3.raw	2	2	92	109	Carbamidomethylation	C6:Carbamidomethylation:1000.00;C13:Carbamidomethylation:1000.00
3	6	B2KNL2|B2KNL2_BUNFA	A.KKFGNC(+57.02)IPYFK.T	N	36.24	1400.73	11	7.4	467.92	3	30.9	399000	1	6747	Utkin_019_20190916_ZR_BF_3-3.raw	2	2	81	91	Carbamidomethylation	C6:Carbamidomethylation:1000.00
3	6	B2KNL2|B2KNL2_BUNFA	R.AAAIC(+57.02)FAAAPYN.L	N	36.04	1238.58	12	6.1	620.299	2	37.59	4250000	1	9415	Utkin_019_20190916_ZR_BF_3-3.raw	1	1	121	132	Carbamidomethylation	C5:Carbamidomethylation:1000.00
3	6	B2KNL2|B2KNL2_BUNFA	K.NMIQC(+57.02)AGSR.L	N	35.99	1035.46	9	6.9	518.74	2	32.25	3620000	1	7494	Utkin_019_20190916_ZR_BF_3-3.raw	3	3	34	42	Carbamidomethylation	C5:Carbamidomethylation:1000.00
3	6	B2KNL2|B2KNL2_BUNFA	R.AAAIC(+57.02)FAAAPYN(+.98).L	N	35.79	1239.56	12	8.6	620.792	2	38.78	498000	1	9909	Utkin_019_20190916_ZR_BF_3-3.raw	1	1	121	132	Carbamidomethylation; Deamidation (NQ)	C5:Carbamidomethylation:1000.00;N12:Deamidation (NQ):1000.00
3	6	B2KNL2|B2KNL2_BUNFA	K.TYEYTC(+57.02)NKPDITC(+57.02)TDA.K	N	35.48	1950.8	16	5.6	976.412	2	28.8	5380000	1	5791	Utkin_019_20190916_ZR_BF_3-3.raw	1	1	92	107	Carbamidomethylation	C6:Carbamidomethylation:1000.00;C13:Carbamidomethylation:1000.00
3	6	B2KNL2|B2KNL2_BUNFA	R.AAAIC(+57.02)FAAAPY.N	N	34.85	1124.53	11	7.4	563.278	2	40.14	74800000	1	10495	Utkin_019_20190916_ZR_BF_3-3.raw	1	1	121	131	Carbamidomethylation	C5:Carbamidomethylation:1000.00
3	6	B2KNL2|B2KNL2_BUNFA	K.TYEYTC(+57.02)NKPD.I	N	34.14	1289.52	10	7.6	645.774	2	22.37	175000	1	3720	Utkin_019_20190916_ZR_BF_3-3.raw	1	1	92	101	Carbamidomethylation	C6:Carbamidomethylation:1000.00
3	6	B2KNL2|B2KNL2_BUNFA	R.AAAIC(+57.02)FAAAPYNLAN.F	N	33.77	1536.74	15	8	769.383	2	41.6	52100000	1	11165	Utkin_019_20190916_ZR_BF_3-3.raw	2	2	121	135	Carbamidomethylation	C5:Carbamidomethylation:1000.00
3	6	B2KNL2|B2KNL2_BUNFA	K.N(+.98)MIQC(+57.02)AGSR.L	N	33.6	1036.44	9	7	519.232	2	25.39	813000	1	4464	Utkin_019_20190916_ZR_BF_3-3.raw	1	1	34	42	Deamidation (NQ); Carbamidomethylation	N1:Deamidation (NQ):56.34;C5:Carbamidomethylation:1000.00
3	6	B2KNL2|B2KNL2_BUNFA	P.GGTGTPLDQLDR.C	N	33.23	1228.6	12	6.7	615.314	2	32.1	3490000	1	7271	Utkin_019_20190916_ZR_BF_3-3.raw	1	1	57	68
3	6	B2KNL2|B2KNL2_BUNFA	K.NM(+15.99)IQC(+57.02)AGSRLWVAYVK.Y	N	33.06	1910.95	16	8.9	956.49	2	36.75	120000	1	9058	Utkin_019_20190916_ZR_BF_3-3.raw	2	2	34	49	Oxidation (M); Carbamidomethylation	M2:Oxidation (M):1000.00;C5:Carbamidomethylation:1000.00
3	6	B2KNL2|B2KNL2_BUNFA	K.N(+.98)M(+15.99)IQC(+57.02)AGSRLWVAYVKYGC(+57.02)YC(+57.02)GPGGTGTPLDQLDR.C	N	30.91	3979.81	35	7.9	1327.62	3	42.16	279000	1	11497	Utkin_019_20190916_ZR_BF_3-3.raw	1	1	34	68	Deamidation (NQ); Oxidation (M); Carbamidomethylation	N1:Deamidation (NQ):0.00;M2:Oxidation (M):1000.00;C5:Carbamidomethylation:1000.00;C19:Carbamidomethylation:1000.00;C21:Carbamidomethylation:1000.00
3	6	B2KNL2|B2KNL2_BUNFA	R.C(+57.02)C(+57.02)QTHDHC(+57.02)YDN(+.98)AKKFGNC(+57.02)IPYFK.T	N	30.72	2963.22	23	8.3	593.657	5	29.75	0	1	6234	Utkin_019_20190916_ZR_BF_3-3.raw	0	0	69	91	Carbamidomethylation; Deamidation (NQ)	C1:Carbamidomethylation:1000.00;C2:Carbamidomethylation:1000.00;C8:Carbamidomethylation:1000.00;N11:Deamidation (NQ):0.00;C18:Carbamidomethylation:1000.00
3	6	B2KNL2|B2KNL2_BUNFA	K.NMIQ(+.98)C(+57.02)AGSR.L	N	30.62	1036.44	9	7.9	519.233	2	23.18	1930000	1	3883	Utkin_019_20190916_ZR_BF_3-3.raw	2	2	34	42	Deamidation (NQ); Carbamidomethylation	Q4:Deamidation (NQ):45.60;C5:Carbamidomethylation:1000.00
3	6	B2KNL2|B2KNL2_BUNFA	C.NKPDITC(+57.02)TDAK.G	N	30.43	1261.6	11	6.9	631.81	2	18.63	622000	1	3043	Utkin_019_20190916_ZR_BF_3-3.raw	1	1	98	108	Carbamidomethylation	C7:Carbamidomethylation:1000.00
3	6	B2KNL2|B2KNL2_BUNFA	R.AAAIC(+57.02)FAAAPYNLA.N	N	29.37	1422.7	14	3.3	712.358	2	42.74	1810000	1	11783	Utkin_019_20190916_ZR_BF_3-3.raw	1	1	121	134	Carbamidomethylation	C5:Carbamidomethylation:1000.00
3	6	B2KNL2|B2KNL2_BUNFA	K.TYEYTC(+57.02)NK.P	N	28.92	1077.44	8	6.8	539.733	2	20.82	155000	1	3443	Utkin_019_20190916_ZR_BF_3-3.raw	1	1	92	99	Carbamidomethylation	C6:Carbamidomethylation:1000.00
3	6	B2KNL2|B2KNL2_BUNFA	K.TYEYTC(+57.02)N(+.98)KPDITC(+57.02)TD.A	N	28.74	1880.74	15	9.4	941.388	2	29.22	278000	1	6025	Utkin_019_20190916_ZR_BF_3-3.raw	1	1	92	106	Carbamidomethylation; Deamidation (NQ)	C6:Carbamidomethylation:1000.00;N7:Deamidation (NQ):1000.00;C13:Carbamidomethylation:1000.00
3	6	B2KNL2|B2KNL2_BUNFA	K.FGN(+.98)C(+57.02)IPYFKTYEYTC(+57.02)NKPDITC(+57.02)TDAK.G	N	28.65	3206.4	26	-0.2	1069.81	3	39.07	57700	1	10073	Utkin_019_20190916_ZR_BF_3-3.raw	1	1	83	108	Deamidation (NQ); Carbamidomethylation	N3:Deamidation (NQ):1000.00;C4:Carbamidomethylation:1000.00;C15:Carbamidomethylation:1000.00;C22:Carbamidomethylation:1000.00
3	6	B2KNL2|B2KNL2_BUNFA	G.N(+.98)C(+57.02)IPYFK.T	N	28.55	941.432	7	3.2	471.725	2	34.13	102000	1	8152	Utkin_019_20190916_ZR_BF_3-3.raw	1	1	85	91	Deamidation (NQ); Carbamidomethylation	N1:Deamidation (NQ):1000.00;C2:Carbamidomethylation:1000.00
3	6	B2KNL2|B2KNL2_BUNFA	R.AAAIC(+57.02)FAAAP.Y	N	28.33	961.469	10	7.5	481.745	2	36.26	708000	1	8815	Utkin_019_20190916_ZR_BF_3-3.raw	1	1	121	130	Carbamidomethylation	C5:Carbamidomethylation:1000.00
3	6	B2KNL2|B2KNL2_BUNFA	Q.C(+57.02)AGSRLWVAYVK.Y	N	27.73	1408.73	12	6.1	470.586	3	34.08	99500	1	8126	Utkin_019_20190916_ZR_BF_3-3.raw	2	2	38	49	Carbamidomethylation	C1:Carbamidomethylation:1000.00
3	6	B2KNL2|B2KNL2_BUNFA	K.NM(+15.99)IQC(+57.02)AGSR.L	N	27.13	1051.45	9	7.8	526.738	2	17.63	4290000	1	3527	Utkin_019_20190916_ZR_BF_3-3.raw	1	1	34	42	Oxidation (M); Carbamidomethylation	M2:Oxidation (M):1000.00;C5:Carbamidomethylation:1000.00
3	6	B2KNL2|B2KNL2_BUNFA	F.KTYEYTC(+57.02)N(+.98)KPDITC(+57.02)TDAK.G	N	26.75	2207.97	18	-4.5	1104.99	2	32.13	0	1	7327	Utkin_019_20190916_ZR_BF_3-3.raw	0	0	91	108	Carbamidomethylation; Deamidation (NQ)	C7:Carbamidomethylation:1000.00;N8:Deamidation (NQ):1000.00;C14:Carbamidomethylation:1000.00
3	6	B2KNL2|B2KNL2_BUNFA	T.GTPLDQLDR.C	N	26.28	1013.51	9	7.6	507.768	2	30.87	396000	1	6712	Utkin_019_20190916_ZR_BF_3-3.raw	1	1	60	68
3	8	B2KNL7|B2KNL7_BUNFA	K.NMIQC(+57.02)AGSRLWVAYVKYGC(+57.02)YC(+57.02)GPGGTGTPLDQLDR.C	N	66.97	3962.83	35	5.7	1321.96	3	42.27	40700000	1	11547	Utkin_019_20190916_ZR_BF_3-3.raw	3	3	34	68	Carbamidomethylation	C5:Carbamidomethylation:1000.00;C19:Carbamidomethylation:1000.00;C21:Carbamidomethylation:1000.00
3	8	B2KNL7|B2KNL7_BUNFA	K.YGC(+57.02)YC(+57.02)GPGGTGTPLDQLDR.C	N	64.47	2085.89	19	6.7	1043.96	2	35.39	2710000000	1	8587	Utkin_019_20190916_ZR_BF_3-3.raw	21	21	50	68	Carbamidomethylation	C3:Carbamidomethylation:1000.00;C5:Carbamidomethylation:1000.00
3	8	B2KNL7|B2KNL7_BUNFA	K.TYEYTC(+57.02)NKPDITC(+57.02)TDAK.G	N	61.47	2078.89	17	6.2	1040.46	2	25.38	5270000000	1	4741	Utkin_019_20190916_ZR_BF_3-3.raw	45	45	92	108	Carbamidomethylation	C6:Carbamidomethylation:1000.00;C13:Carbamidomethylation:1000.00
3	8	B2KNL7|B2KNL7_BUNFA	R.AAAIC(+57.02)FAAAPYNLANFGIDKEK.Y	N	60.64	2354.17	22	7.3	1178.1	2	41.65	15500000	1	11195	Utkin_019_20190916_ZR_BF_3-3.raw	2	2	121	142	Carbamidomethylation	C5:Carbamidomethylation:1000.00
3	8	B2KNL7|B2KNL7_BUNFA	K.TYEYTC(+57.02)N(+.98)KPDITC(+57.02)TDAK.G	N	59.03	2079.88	17	4.9	1040.95	2	26.49	544000000	1	5013	Utkin_019_20190916_ZR_BF_3-3.raw	2	2	92	108	Carbamidomethylation; Deamidation (NQ)	C6:Carbamidomethylation:1000.00;N7:Deamidation (NQ):1000.00;C13:Carbamidomethylation:1000.00
3	8	B2KNL7|B2KNL7_BUNFA	R.LWVAYVKYGC(+57.02)YC(+57.02)GPGGTGTPLDQLDR.C	N	58.65	2945.38	26	6.6	982.808	3	41.06	10700000	1	10954	Utkin_019_20190916_ZR_BF_3-3.raw	3	3	43	68	Carbamidomethylation	C10:Carbamidomethylation:1000.00;C12:Carbamidomethylation:1000.00
3	8	B2KNL7|B2KNL7_BUNFA	K.NM(+15.99)IQC(+57.02)AGSRLWVAYVKYGC(+57.02)YC(+57.02)GPGGTGTPLDQLDR.C	N	58.5	3978.83	35	7.8	1327.29	3	40.28	18800000	1	10575	Utkin_019_20190916_ZR_BF_3-3.raw	6	6	34	68	Oxidation (M); Carbamidomethylation	M2:Oxidation (M):1000.00;C5:Carbamidomethylation:1000.00;C19:Carbamidomethylation:1000.00;C21:Carbamidomethylation:1000.00
3	8	B2KNL7|B2KNL7_BUNFA	K.KFGNC(+57.02)IPYFKTYEYTC(+57.02)NKPDITC(+57.02)TDAK.G	N	58.48	3333.51	27	8.3	834.393	4	33.01	15900000	1	7640	Utkin_019_20190916_ZR_BF_3-3.raw	6	6	82	108	Carbamidomethylation	C5:Carbamidomethylation:1000.00;C16:Carbamidomethylation:1000.00;C23:Carbamidomethylation:1000.00
3	8	B2KNL7|B2KNL7_BUNFA	Y.GC(+57.02)YC(+57.02)GPGGTGTPLDQLDR.C	N	57.47	1922.83	18	5.5	962.425	2	33.96	12500000	1	8024	Utkin_019_20190916_ZR_BF_3-3.raw	2	2	51	68	Carbamidomethylation	C2:Carbamidomethylation:1000.00;C4:Carbamidomethylation:1000.00
3	8	B2KNL7|B2KNL7_BUNFA	G.C(+57.02)YC(+57.02)GPGGTGTPLDQLDR.C	N	55.83	1865.8	17	6.1	933.915	2	34.06	13700000	1	8056	Utkin_019_20190916_ZR_BF_3-3.raw	3	3	52	68	Carbamidomethylation	C1:Carbamidomethylation:1000.00;C3:Carbamidomethylation:1000.00
3	8	B2KNL7|B2KNL7_BUNFA	K.TYEYTC(+57.02)NKPDITC(+57.02)TD.A	N	54.71	1879.76	15	8	940.895	2	27.95	63200000	1	5587	Utkin_019_20190916_ZR_BF_3-3.raw	2	2	92	106	Carbamidomethylation	C6:Carbamidomethylation:1000.00;C13:Carbamidomethylation:1000.00
3	8	B2KNL7|B2KNL7_BUNFA	K.NMIQC(+57.02)AGSRLWVAYVKYGC(+57.02)YC(+57.02)GPGGTGTPLDQ(+.98)LDR.C	N	54.42	3963.82	35	8.4	991.97	4	42.55	0	1	11696	Utkin_019_20190916_ZR_BF_3-3.raw	0	0	34	68	Carbamidomethylation; Deamidation (NQ)	C5:Carbamidomethylation:1000.00;C19:Carbamidomethylation:1000.00;C21:Carbamidomethylation:1000.00;Q32:Deamidation (NQ):155.81
3	8	B2KNL7|B2KNL7_BUNFA	C.FAAAPYNLANFGIDKEK.Y	N	54.36	1867.95	17	5.2	623.659	3	37.93	246000	1	9577	Utkin_019_20190916_ZR_BF_3-3.raw	2	2	126	142
3	8	B2KNL7|B2KNL7_BUNFA	C.GPGGTGTPLDQLDR.C	N	53.24	1382.68	14	8.7	692.353	2	32.46	12200000	1	7425	Utkin_019_20190916_ZR_BF_3-3.raw	1	1	55	68
3	8	B2KNL7|B2KNL7_BUNFA	Y.FKTYEYTC(+57.02)NKPDITC(+57.02)TDAK.G	N	52.69	2354.06	19	8.4	589.526	4	26.94	9140000	1	5064	Utkin_019_20190916_ZR_BF_3-3.raw	6	6	90	108	Carbamidomethylation	C8:Carbamidomethylation:1000.00;C15:Carbamidomethylation:1000.00
3	8	B2KNL7|B2KNL7_BUNFA	K.YGC(+57.02)YC(+57.02)GPGGTGTPLDQLDRC(+57.02)C(+57.02)QTHDHC(+57.02)YDNAK.K	N	52.23	3775.5	32	1.9	756.108	5	30.31	274000	1	6475	Utkin_019_20190916_ZR_BF_3-3.raw	1	1	50	81	Carbamidomethylation	C3:Carbamidomethylation:1000.00;C5:Carbamidomethylation:1000.00;C20:Carbamidomethylation:1000.00;C21:Carbamidomethylation:1000.00;C27:Carbamidomethylation:1000.00
3	8	B2KNL7|B2KNL7_BUNFA	K.N(+.98)MIQC(+57.02)AGSRLWVAYVKYGC(+57.02)YC(+57.02)GPGGTGTPLDQLDR.C	N	52.13	3963.82	35	8.4	1322.29	3	43.27	560000	1	12013	Utkin_019_20190916_ZR_BF_3-3.raw	2	2	34	68	Deamidation (NQ); Carbamidomethylation	N1:Deamidation (NQ):28.36;C5:Carbamidomethylation:1000.00;C19:Carbamidomethylation:1000.00;C21:Carbamidomethylation:1000.00
3	8	B2KNL7|B2KNL7_BUNFA	R.C(+57.02)C(+57.02)QTHDHC(+57.02)YDNAKK.F	N	52.02	1835.71	14	7	918.871	2	15.33	1540000	1	2476	Utkin_019_20190916_ZR_BF_3-3.raw	4	4	69	82	Carbamidomethylation	C1:Carbamidomethylation:1000.00;C2:Carbamidomethylation:1000.00;C8:Carbamidomethylation:1000.00
3	8	B2KNL7|B2KNL7_BUNFA	G.SRLWVAYVKYGC(+57.02)YC(+57.02)GPGGTGTPLDQLDR.C	N	51.58	3188.52	28	8.6	1063.86	3	39.2	421000	1	10151	Utkin_019_20190916_ZR_BF_3-3.raw	2	2	41	68	Carbamidomethylation	C12:Carbamidomethylation:1000.00;C14:Carbamidomethylation:1000.00
3	8	B2KNL7|B2KNL7_BUNFA	C.AGSRLWVAYVKYGC(+57.02)YC(+57.02)GPGGTGTPLDQLDR.C	N	51.44	3316.58	30	6.1	830.156	4	39.5	281000	1	10236	Utkin_019_20190916_ZR_BF_3-3.raw	2	2	39	68	Carbamidomethylation	C14:Carbamidomethylation:1000.00;C16:Carbamidomethylation:1000.00
3	8	B2KNL7|B2KNL7_BUNFA	F.AAAPYNLANFGIDKEK.Y	N	51.28	1720.88	16	3.5	861.449	2	34.15	8040000	1	8150	Utkin_019_20190916_ZR_BF_3-3.raw	2	2	127	142
3	8	B2KNL7|B2KNL7_BUNFA	R.C(+57.02)C(+57.02)QTHDHC(+57.02)YDNAK.K	N	51.27	1707.62	13	5	854.821	2	15.89	39900000	1	2564	Utkin_019_20190916_ZR_BF_3-3.raw	27	27	69	81	Carbamidomethylation	C1:Carbamidomethylation:1000.00;C2:Carbamidomethylation:1000.00;C8:Carbamidomethylation:1000.00
3	8	B2KNL7|B2KNL7_BUNFA	Y.C(+57.02)GPGGTGTPLDQLDR.C	N	50.9	1542.71	15	6.8	772.367	2	31	636000	1	6783	Utkin_019_20190916_ZR_BF_3-3.raw	2	2	54	68	Carbamidomethylation	C1:Carbamidomethylation:1000.00
3	8	B2KNL7|B2KNL7_BUNFA	K.FGNC(+57.02)IPYFKTYEYTC(+57.02)NKPDITC(+57.02)TDAK.G	N	50.88	3205.42	26	7.8	1069.49	3	35.35	4130000	1	8560	Utkin_019_20190916_ZR_BF_3-3.raw	3	3	83	108	Carbamidomethylation	C4:Carbamidomethylation:1000.00;C15:Carbamidomethylation:1000.00;C22:Carbamidomethylation:1000.00
3	8	B2KNL7|B2KNL7_BUNFA	T.YEYTC(+57.02)NKPDITC(+57.02)TDAK.G	N	50.84	1977.84	16	7.1	989.937	2	24.9	325000	1	4341	Utkin_019_20190916_ZR_BF_3-3.raw	2	2	93	108	Carbamidomethylation	C5:Carbamidomethylation:1000.00;C12:Carbamidomethylation:1000.00
3	8	B2KNL7|B2KNL7_BUNFA	R.AAAIC(+57.02)FAAAPYNLAN(+.98)FGIDKEK.Y	N	50.73	2355.16	22	9	1178.6	2	41.16	655000	1	10980	Utkin_019_20190916_ZR_BF_3-3.raw	2	2	121	142	Carbamidomethylation; Deamidation (NQ)	C5:Carbamidomethylation:1000.00;N15:Deamidation (NQ):28.36
3	8	B2KNL7|B2KNL7_BUNFA	Y.VKYGC(+57.02)YC(+57.02)GPGGTGTPLDQLDR.C	N	50.67	2313.05	21	7	1157.54	2	33.32	900000	1	7791	Utkin_019_20190916_ZR_BF_3-3.raw	2	2	48	68	Carbamidomethylation	C5:Carbamidomethylation:1000.00;C7:Carbamidomethylation:1000.00
3	8	B2KNL7|B2KNL7_BUNFA	K.FGNC(+57.02)IPYFK.T	N	50.53	1144.54	9	7.2	573.28	2	34.71	23100000000	1	8731	Utkin_019_20190916_ZR_BF_3-3.raw	9	9	83	91	Carbamidomethylation	C4:Carbamidomethylation:1000.00
3	8	B2KNL7|B2KNL7_BUNFA	K.KFGN(+.98)C(+57.02)IPYFK.T	N	50.01	1273.62	10	5.3	637.819	2	34.38	1240000000	1	8199	Utkin_019_20190916_ZR_BF_3-3.raw	4	4	82	91	Deamidation (NQ); Carbamidomethylation	N4:Deamidation (NQ):1000.00;C5:Carbamidomethylation:1000.00
3	8	B2KNL7|B2KNL7_BUNFA	C.YC(+57.02)GPGGTGTPLDQLDR.C	N	48.85	1705.77	16	5.7	853.899	2	33.97	9750000	1	8022	Utkin_019_20190916_ZR_BF_3-3.raw	1	1	53	68	Carbamidomethylation	C2:Carbamidomethylation:1000.00
3	8	B2KNL7|B2KNL7_BUNFA	L.NLLQFKN(+.98)MIQC(+57.02)AGSR.L	N	47.82	1779.88	15	5.2	594.302	3	36.28	14800000	1	8807	Utkin_019_20190916_ZR_BF_3-3.raw	5	5	28	42	Deamidation (NQ); Carbamidomethylation	N7:Deamidation (NQ):62.26;C11:Carbamidomethylation:1000.00
3	8	B2KNL7|B2KNL7_BUNFA	A.GSRLWVAYVKYGC(+57.02)YC(+57.02)GPGGTGTPLDQLDR.C	N	47.8	3245.54	29	4.6	1082.86	3	39.37	206000	1	10188	Utkin_019_20190916_ZR_BF_3-3.raw	1	1	40	68	Carbamidomethylation	C13:Carbamidomethylation:1000.00;C15:Carbamidomethylation:1000.00
3	8	B2KNL7|B2KNL7_BUNFA	K.KFGNC(+57.02)IPYFK.T	N	47.7	1272.63	10	9.6	637.33	2	32.63	4740000000	1	7597	Utkin_019_20190916_ZR_BF_3-3.raw	16	16	82	91	Carbamidomethylation	C5:Carbamidomethylation:1000.00
3	8	B2KNL7|B2KNL7_BUNFA	L.NLLQFKNMIQC(+57.02)AGSR.L	N	46.48	1778.89	15	5.4	593.975	3	38	781000	1	9610	Utkin_019_20190916_ZR_BF_3-3.raw	4	4	28	42	Carbamidomethylation	C11:Carbamidomethylation:1000.00
3	8	B2KNL7|B2KNL7_BUNFA	K.FGN(+.98)C(+57.02)IPYFK.T	N	46.34	1145.52	9	7.8	573.773	2	38.17	2410000000	1	9902	Utkin_019_20190916_ZR_BF_3-3.raw	1	1	83	91	Deamidation (NQ); Carbamidomethylation	N3:Deamidation (NQ):1000.00;C4:Carbamidomethylation:1000.00
3	8	B2KNL7|B2KNL7_BUNFA	F.GNC(+57.02)IPYFKTYEYTC(+57.02)NKPDITC(+57.02)TDAK.G	N	45.2	3058.35	25	5.5	765.599	4	31.83	1310000	1	7172	Utkin_019_20190916_ZR_BF_3-3.raw	2	2	84	108	Carbamidomethylation	C3:Carbamidomethylation:1000.00;C14:Carbamidomethylation:1000.00;C21:Carbamidomethylation:1000.00
3	8	B2KNL7|B2KNL7_BUNFA	F.KTYEYTC(+57.02)NKPDITC(+57.02)TDAK.G	N	43.26	2206.99	18	7.5	552.758	4	23.38	938000	1	3939	Utkin_019_20190916_ZR_BF_3-3.raw	2	2	91	108	Carbamidomethylation	C7:Carbamidomethylation:1000.00;C14:Carbamidomethylation:1000.00
3	8	B2KNL7|B2KNL7_BUNFA	G.PGGTGTPLDQLDR.C	N	42.58	1325.66	13	7.3	663.841	2	32.42	7360000	1	7373	Utkin_019_20190916_ZR_BF_3-3.raw	1	1	56	68
3	8	B2KNL7|B2KNL7_BUNFA	K.TYEYTC(+57.02)NKPDITC(+57.02)T.D	N	42.49	1764.73	14	5.8	883.379	2	28.5	2630000	1	5661	Utkin_019_20190916_ZR_BF_3-3.raw	1	1	92	105	Carbamidomethylation	C6:Carbamidomethylation:1000.00;C13:Carbamidomethylation:1000.00
3	8	B2KNL7|B2KNL7_BUNFA	K.TYEYTC(+57.02)NKPDITC(+57.02).T	N	42.47	1663.69	13	6.5	832.856	2	28.09	6870000	1	5494	Utkin_019_20190916_ZR_BF_3-3.raw	1	1	92	104	Carbamidomethylation	C6:Carbamidomethylation:1000.00;C13:Carbamidomethylation:1000.00
3	8	B2KNL7|B2KNL7_BUNFA	N.M(+15.99)IQC(+57.02)AGSRLWVAYVKYGC(+57.02)YC(+57.02)GPGGTGTPLDQLDR.C	N	41.29	3864.78	34	2.4	967.206	4	41.96	141000	1	11396	Utkin_019_20190916_ZR_BF_3-3.raw	1	1	35	68	Oxidation (M); Carbamidomethylation	M1:Oxidation (M):1000.00;C4:Carbamidomethylation:1000.00;C18:Carbamidomethylation:1000.00;C20:Carbamidomethylation:1000.00
3	8	B2KNL7|B2KNL7_BUNFA	C.FAAAPYNLANFGIDK.E	N	40.37	1610.81	15	8	806.418	2	41.42	1750000	1	11103	Utkin_019_20190916_ZR_BF_3-3.raw	1	1	126	140
3	8	B2KNL7|B2KNL7_BUNFA	K.NMIQC(+57.02)AGSRLWVAYVK.Y	N	39.64	1894.95	16	4.5	948.489	2	40.17	543000	1	10526	Utkin_019_20190916_ZR_BF_3-3.raw	1	1	34	49	Carbamidomethylation	C5:Carbamidomethylation:1000.00
3	8	B2KNL7|B2KNL7_BUNFA	F.AAAPYNLAN(+.98)FGIDKEK.Y	N	38.71	1721.86	16	6	574.965	3	33.99	52000	1	8090	Utkin_019_20190916_ZR_BF_3-3.raw	1	1	127	142	Deamidation (NQ)	N9:Deamidation (NQ):28.36
3	8	B2KNL7|B2KNL7_BUNFA	L.NLLQFKN(+.98)M(+15.99)IQC(+57.02)AGSR.L	N	38.35	1795.87	15	7.7	599.635	3	32.25	9130000	1	7355	Utkin_019_20190916_ZR_BF_3-3.raw	4	4	28	42	Deamidation (NQ); Oxidation (M); Carbamidomethylation	N7:Deamidation (NQ):49.37;M8:Oxidation (M):1000.00;C11:Carbamidomethylation:1000.00
3	8	B2KNL7|B2KNL7_BUNFA	R.LWVAYVK.Y	N	37.98	877.506	7	4.8	439.762	2	36.43	1400000000	1	9048	Utkin_019_20190916_ZR_BF_3-3.raw	13	13	43	49
3	8	B2KNL7|B2KNL7_BUNFA	R.AAAIC(+57.02)FAAAPYN(+.98)LAN.F	N	37.95	1537.72	15	6.3	769.874	2	41.4	152000	1	11113	Utkin_019_20190916_ZR_BF_3-3.raw	1	1	121	135	Carbamidomethylation; Deamidation (NQ)	C5:Carbamidomethylation:1000.00;N12:Deamidation (NQ):16.66
3	8	B2KNL7|B2KNL7_BUNFA	N.KPDITC(+57.02)TDAK.G	N	37.58	1147.55	10	7.2	574.789	2	18.41	455000	1	3006	Utkin_019_20190916_ZR_BF_3-3.raw	1	1	99	108	Carbamidomethylation	C6:Carbamidomethylation:1000.00
3	8	B2KNL7|B2KNL7_BUNFA	G.NC(+57.02)IPYFK.T	N	37.24	940.448	7	7.4	471.235	2	32.53	717000	1	7505	Utkin_019_20190916_ZR_BF_3-3.raw	1	1	85	91	Carbamidomethylation	C2:Carbamidomethylation:1000.00
3	8	B2KNL7|B2KNL7_BUNFA	Y.TC(+57.02)NKPDITC(+57.02)TDAK.G	N	37.16	1522.68	13	7	508.569	3	19.58	525000	1	3226	Utkin_019_20190916_ZR_BF_3-3.raw	2	2	96	108	Carbamidomethylation	C2:Carbamidomethylation:1000.00;C9:Carbamidomethylation:1000.00
3	8	B2KNL7|B2KNL7_BUNFA	R.C(+57.02)C(+57.02)QTHDHC(+57.02)YDNAKKFGNC(+57.02)IPYFK.T	N	37.06	2962.24	23	5.6	593.459	5	29.93	1600000	1	6263	Utkin_019_20190916_ZR_BF_3-3.raw	1	1	69	91	Carbamidomethylation	C1:Carbamidomethylation:1000.00;C2:Carbamidomethylation:1000.00;C8:Carbamidomethylation:1000.00;C18:Carbamidomethylation:1000.00
3	8	B2KNL7|B2KNL7_BUNFA	G.TGTPLDQLDR.C	N	36.98	1114.56	10	8.1	558.293	2	31.33	2440000	1	6886	Utkin_019_20190916_ZR_BF_3-3.raw	1	1	59	68
3	8	B2KNL7|B2KNL7_BUNFA	K.TYEYTC(+57.02)NKPDITC(+57.02)TDAKG.S	N	36.66	2135.91	18	1.9	712.98	3	25	3140000	1	4375	Utkin_019_20190916_ZR_BF_3-3.raw	2	2	92	109	Carbamidomethylation	C6:Carbamidomethylation:1000.00;C13:Carbamidomethylation:1000.00
3	8	B2KNL7|B2KNL7_BUNFA	A.KKFGNC(+57.02)IPYFK.T	N	36.24	1400.73	11	7.4	467.92	3	30.9	399000	1	6747	Utkin_019_20190916_ZR_BF_3-3.raw	2	2	81	91	Carbamidomethylation	C6:Carbamidomethylation:1000.00
3	8	B2KNL7|B2KNL7_BUNFA	R.AAAIC(+57.02)FAAAPYN.L	N	36.04	1238.58	12	6.1	620.299	2	37.59	4250000	1	9415	Utkin_019_20190916_ZR_BF_3-3.raw	1	1	121	132	Carbamidomethylation	C5:Carbamidomethylation:1000.00
3	8	B2KNL7|B2KNL7_BUNFA	K.NMIQC(+57.02)AGSR.L	N	35.99	1035.46	9	6.9	518.74	2	32.25	3620000	1	7494	Utkin_019_20190916_ZR_BF_3-3.raw	3	3	34	42	Carbamidomethylation	C5:Carbamidomethylation:1000.00
3	8	B2KNL7|B2KNL7_BUNFA	R.AAAIC(+57.02)FAAAPYN(+.98).L	N	35.79	1239.56	12	8.6	620.792	2	38.78	498000	1	9909	Utkin_019_20190916_ZR_BF_3-3.raw	1	1	121	132	Carbamidomethylation; Deamidation (NQ)	C5:Carbamidomethylation:1000.00;N12:Deamidation (NQ):1000.00
3	8	B2KNL7|B2KNL7_BUNFA	K.TYEYTC(+57.02)NKPDITC(+57.02)TDA.K	N	35.48	1950.8	16	5.6	976.412	2	28.8	5380000	1	5791	Utkin_019_20190916_ZR_BF_3-3.raw	1	1	92	107	Carbamidomethylation	C6:Carbamidomethylation:1000.00;C13:Carbamidomethylation:1000.00
3	8	B2KNL7|B2KNL7_BUNFA	R.AAAIC(+57.02)FAAAPY.N	N	34.85	1124.53	11	7.4	563.278	2	40.14	74800000	1	10495	Utkin_019_20190916_ZR_BF_3-3.raw	1	1	121	131	Carbamidomethylation	C5:Carbamidomethylation:1000.00
3	8	B2KNL7|B2KNL7_BUNFA	K.TYEYTC(+57.02)NKPD.I	N	34.14	1289.52	10	7.6	645.774	2	22.37	175000	1	3720	Utkin_019_20190916_ZR_BF_3-3.raw	1	1	92	101	Carbamidomethylation	C6:Carbamidomethylation:1000.00
3	8	B2KNL7|B2KNL7_BUNFA	R.AAAIC(+57.02)FAAAPYNLAN.F	N	33.77	1536.74	15	8	769.383	2	41.6	52100000	1	11165	Utkin_019_20190916_ZR_BF_3-3.raw	2	2	121	135	Carbamidomethylation	C5:Carbamidomethylation:1000.00
3	8	B2KNL7|B2KNL7_BUNFA	K.N(+.98)MIQC(+57.02)AGSR.L	N	33.6	1036.44	9	7	519.232	2	25.39	813000	1	4464	Utkin_019_20190916_ZR_BF_3-3.raw	1	1	34	42	Deamidation (NQ); Carbamidomethylation	N1:Deamidation (NQ):56.34;C5:Carbamidomethylation:1000.00
3	8	B2KNL7|B2KNL7_BUNFA	P.GGTGTPLDQLDR.C	N	33.23	1228.6	12	6.7	615.314	2	32.1	3490000	1	7271	Utkin_019_20190916_ZR_BF_3-3.raw	1	1	57	68
3	8	B2KNL7|B2KNL7_BUNFA	K.NM(+15.99)IQC(+57.02)AGSRLWVAYVK.Y	N	33.06	1910.95	16	8.9	956.49	2	36.75	120000	1	9058	Utkin_019_20190916_ZR_BF_3-3.raw	2	2	34	49	Oxidation (M); Carbamidomethylation	M2:Oxidation (M):1000.00;C5:Carbamidomethylation:1000.00
3	8	B2KNL7|B2KNL7_BUNFA	K.N(+.98)M(+15.99)IQC(+57.02)AGSRLWVAYVKYGC(+57.02)YC(+57.02)GPGGTGTPLDQLDR.C	N	30.91	3979.81	35	7.9	1327.62	3	42.16	279000	1	11497	Utkin_019_20190916_ZR_BF_3-3.raw	1	1	34	68	Deamidation (NQ); Oxidation (M); Carbamidomethylation	N1:Deamidation (NQ):0.00;M2:Oxidation (M):1000.00;C5:Carbamidomethylation:1000.00;C19:Carbamidomethylation:1000.00;C21:Carbamidomethylation:1000.00
3	8	B2KNL7|B2KNL7_BUNFA	R.C(+57.02)C(+57.02)QTHDHC(+57.02)YDN(+.98)AKKFGNC(+57.02)IPYFK.T	N	30.72	2963.22	23	8.3	593.657	5	29.75	0	1	6234	Utkin_019_20190916_ZR_BF_3-3.raw	0	0	69	91	Carbamidomethylation; Deamidation (NQ)	C1:Carbamidomethylation:1000.00;C2:Carbamidomethylation:1000.00;C8:Carbamidomethylation:1000.00;N11:Deamidation (NQ):0.00;C18:Carbamidomethylation:1000.00
3	8	B2KNL7|B2KNL7_BUNFA	K.NMIQ(+.98)C(+57.02)AGSR.L	N	30.62	1036.44	9	7.9	519.233	2	23.18	1930000	1	3883	Utkin_019_20190916_ZR_BF_3-3.raw	2	2	34	42	Deamidation (NQ); Carbamidomethylation	Q4:Deamidation (NQ):45.60;C5:Carbamidomethylation:1000.00
3	8	B2KNL7|B2KNL7_BUNFA	C.NKPDITC(+57.02)TDAK.G	N	30.43	1261.6	11	6.9	631.81	2	18.63	622000	1	3043	Utkin_019_20190916_ZR_BF_3-3.raw	1	1	98	108	Carbamidomethylation	C7:Carbamidomethylation:1000.00
3	8	B2KNL7|B2KNL7_BUNFA	R.AAAIC(+57.02)FAAAPYNLA.N	N	29.37	1422.7	14	3.3	712.358	2	42.74	1810000	1	11783	Utkin_019_20190916_ZR_BF_3-3.raw	1	1	121	134	Carbamidomethylation	C5:Carbamidomethylation:1000.00
3	8	B2KNL7|B2KNL7_BUNFA	K.TYEYTC(+57.02)NK.P	N	28.92	1077.44	8	6.8	539.733	2	20.82	155000	1	3443	Utkin_019_20190916_ZR_BF_3-3.raw	1	1	92	99	Carbamidomethylation	C6:Carbamidomethylation:1000.00
3	8	B2KNL7|B2KNL7_BUNFA	K.TYEYTC(+57.02)N(+.98)KPDITC(+57.02)TD.A	N	28.74	1880.74	15	9.4	941.388	2	29.22	278000	1	6025	Utkin_019_20190916_ZR_BF_3-3.raw	1	1	92	106	Carbamidomethylation; Deamidation (NQ)	C6:Carbamidomethylation:1000.00;N7:Deamidation (NQ):1000.00;C13:Carbamidomethylation:1000.00
3	8	B2KNL7|B2KNL7_BUNFA	K.FGN(+.98)C(+57.02)IPYFKTYEYTC(+57.02)NKPDITC(+57.02)TDAK.G	N	28.65	3206.4	26	-0.2	1069.81	3	39.07	57700	1	10073	Utkin_019_20190916_ZR_BF_3-3.raw	1	1	83	108	Deamidation (NQ); Carbamidomethylation	N3:Deamidation (NQ):1000.00;C4:Carbamidomethylation:1000.00;C15:Carbamidomethylation:1000.00;C22:Carbamidomethylation:1000.00
3	8	B2KNL7|B2KNL7_BUNFA	G.N(+.98)C(+57.02)IPYFK.T	N	28.55	941.432	7	3.2	471.725	2	34.13	102000	1	8152	Utkin_019_20190916_ZR_BF_3-3.raw	1	1	85	91	Deamidation (NQ); Carbamidomethylation	N1:Deamidation (NQ):1000.00;C2:Carbamidomethylation:1000.00
3	8	B2KNL7|B2KNL7_BUNFA	R.AAAIC(+57.02)FAAAP.Y	N	28.33	961.469	10	7.5	481.745	2	36.26	708000	1	8815	Utkin_019_20190916_ZR_BF_3-3.raw	1	1	121	130	Carbamidomethylation	C5:Carbamidomethylation:1000.00
3	8	B2KNL7|B2KNL7_BUNFA	Q.C(+57.02)AGSRLWVAYVK.Y	N	27.73	1408.73	12	6.1	470.586	3	34.08	99500	1	8126	Utkin_019_20190916_ZR_BF_3-3.raw	2	2	38	49	Carbamidomethylation	C1:Carbamidomethylation:1000.00
3	8	B2KNL7|B2KNL7_BUNFA	K.NM(+15.99)IQC(+57.02)AGSR.L	N	27.13	1051.45	9	7.8	526.738	2	17.63	4290000	1	3527	Utkin_019_20190916_ZR_BF_3-3.raw	1	1	34	42	Oxidation (M); Carbamidomethylation	M2:Oxidation (M):1000.00;C5:Carbamidomethylation:1000.00
3	8	B2KNL7|B2KNL7_BUNFA	F.KTYEYTC(+57.02)N(+.98)KPDITC(+57.02)TDAK.G	N	26.75	2207.97	18	-4.5	1104.99	2	32.13	0	1	7327	Utkin_019_20190916_ZR_BF_3-3.raw	0	0	91	108	Carbamidomethylation; Deamidation (NQ)	C7:Carbamidomethylation:1000.00;N8:Deamidation (NQ):1000.00;C14:Carbamidomethylation:1000.00
3	8	B2KNL7|B2KNL7_BUNFA	T.GTPLDQLDR.C	N	26.28	1013.51	9	7.6	507.768	2	30.87	396000	1	6712	Utkin_019_20190916_ZR_BF_3-3.raw	1	1	60	68
5	3	B2KNL9|B2KNL9_BUNFA	R.AAAIC(+57.02)FAAAPYNLANFGINKETHC(+57.02)Q	N	63.76	2751.29	25	6.1	1376.66	2	41.19	35800000	1	11092	Utkin_019_20190916_ZR_BF_3-3.raw	3	3	121	145	Carbamidomethylation	C5:Carbamidomethylation:1000.00;C24:Carbamidomethylation:1000.00
5	3	B2KNL9|B2KNL9_BUNFA	K.TYVYTC(+57.02)NKPDITC(+57.02)TGAK.G	N	62.25	1990.91	17	5.8	996.47	2	26.1	898000000	1	4797	Utkin_019_20190916_ZR_BF_3-3.raw	4	4	92	108	Carbamidomethylation	C6:Carbamidomethylation:1000.00;C13:Carbamidomethylation:1000.00
5	3	B2KNL9|B2KNL9_BUNFA	R.AAAIC(+57.02)FAAAPYNLANFGIN(+.98)KETHC(+57.02)Q	N	59.89	2752.27	25	6.2	1377.15	2	42.1	170000000	1	11436	Utkin_019_20190916_ZR_BF_3-3.raw	4	4	121	145	Carbamidomethylation; Deamidation (NQ)	C5:Carbamidomethylation:1000.00;N19:Deamidation (NQ):48.12;C24:Carbamidomethylation:1000.00
5	3	B2KNL9|B2KNL9_BUNFA	R.NVC(+57.02)DC(+57.02)DRAAAIC(+57.02)FAAAPYNLANFGINK.E	N	59.49	3015.38	27	5.9	1508.71	2	42.35	3160000	1	11575	Utkin_019_20190916_ZR_BF_3-3.raw	2	2	114	140	Carbamidomethylation	C3:Carbamidomethylation:1000.00;C5:Carbamidomethylation:1000.00;C12:Carbamidomethylation:1000.00
5	3	B2KNL9|B2KNL9_BUNFA	R.AAAIC(+57.02)FAAAPYNLANFGINK.E	N	57.9	2096.05	20	5.1	699.695	3	45.35	1610000000	1	12698	Utkin_019_20190916_ZR_BF_3-3.raw	13	13	121	140	Carbamidomethylation	C5:Carbamidomethylation:1000.00
5	3	B2KNL9|B2KNL9_BUNFA	K.YGC(+57.02)YC(+57.02)GPGGTGTPLDELDR.C	N	54.09	2086.87	19	9.5	1044.45	2	32.56	1070000000	1	7497	Utkin_019_20190916_ZR_BF_3-3.raw	3	3	50	68	Carbamidomethylation	C3:Carbamidomethylation:1000.00;C5:Carbamidomethylation:1000.00
5	3	B2KNL9|B2KNL9_BUNFA	R.AAAIC(+57.02)FAAAPYNLAN(+.98)FGINKETHC(+57.02)Q	N	53.7	2752.27	25	7.2	1377.15	2	40.71	1920000	1	10770	Utkin_019_20190916_ZR_BF_3-3.raw	1	1	121	145	Carbamidomethylation; Deamidation (NQ)	C5:Carbamidomethylation:1000.00;N15:Deamidation (NQ):32.48;C24:Carbamidomethylation:1000.00
5	3	B2KNL9|B2KNL9_BUNFA	R.NVC(+57.02)DC(+57.02)DRAAAIC(+57.02)FAAAPYNLANFGINKETHC(+57.02)Q	N	53.14	3670.62	32	6.9	918.668	4	40.4	224000	1	10644	Utkin_019_20190916_ZR_BF_3-3.raw	1	1	114	145	Carbamidomethylation	C3:Carbamidomethylation:1000.00;C5:Carbamidomethylation:1000.00;C12:Carbamidomethylation:1000.00;C31:Carbamidomethylation:1000.00
5	3	B2KNL9|B2KNL9_BUNFA	K.KFGNC(+57.02)IPYFKTYVYTC(+57.02)NKPDITC(+57.02)TGAK.G	Y	52.88	3245.53	27	5.7	650.118	5	33.97	7480000	1	8021	Utkin_019_20190916_ZR_BF_3-3.raw	3	3	82	108	Carbamidomethylation	C5:Carbamidomethylation:1000.00;C16:Carbamidomethylation:1000.00;C23:Carbamidomethylation:1000.00
5	3	B2KNL9|B2KNL9_BUNFA	F.AAAPYNLANFGINK.E	N	51.47	1462.76	14	5.8	732.39	2	37.65	1400000000	1	9512	Utkin_019_20190916_ZR_BF_3-3.raw	13	13	127	140
5	3	B2KNL9|B2KNL9_BUNFA	R.AAAIC(+57.02)FAAAPYNLAN(+.98)FGINK.E	N	50.61	2097.04	20	8.3	700.025	3	43.25	6520000	1	11990	Utkin_019_20190916_ZR_BF_3-3.raw	1	1	121	140	Carbamidomethylation; Deamidation (NQ)	C5:Carbamidomethylation:1000.00;N15:Deamidation (NQ):49.37
5	3	B2KNL9|B2KNL9_BUNFA	K.FGNC(+57.02)IPYFKTYVYTC(+57.02)NKPDITC(+57.02)TGAK.G	Y	50.6	3117.44	26	7.3	780.373	4	36.21	8550000	1	8781	Utkin_019_20190916_ZR_BF_3-3.raw	2	2	83	108	Carbamidomethylation	C4:Carbamidomethylation:1000.00;C15:Carbamidomethylation:1000.00;C22:Carbamidomethylation:1000.00
5	3	B2KNL9|B2KNL9_BUNFA	K.FGNC(+57.02)IPYFK.T	N	50.53	1144.54	9	7.2	573.28	2	34.71	23100000000	1	8731	Utkin_019_20190916_ZR_BF_3-3.raw	9	9	83	91	Carbamidomethylation	C4:Carbamidomethylation:1000.00
5	3	B2KNL9|B2KNL9_BUNFA	L.NLLQFKNMIEC(+57.02)AGTR.T	Y	50.2	1793.89	15	7.7	598.976	3	39.26	1240000	1	10144	Utkin_019_20190916_ZR_BF_3-3.raw	2	2	28	42	Carbamidomethylation	C11:Carbamidomethylation:1000.00
5	3	B2KNL9|B2KNL9_BUNFA	I.C(+57.02)FAAAPYNLANFGINK.E	N	50.15	1769.86	16	6.7	885.941	2	41.43	1700000	1	11105	Utkin_019_20190916_ZR_BF_3-3.raw	1	1	125	140	Carbamidomethylation	C1:Carbamidomethylation:1000.00
5	3	B2KNL9|B2KNL9_BUNFA	K.KFGN(+.98)C(+57.02)IPYFK.T	N	50.01	1273.62	10	5.3	637.819	2	34.38	1240000000	1	8199	Utkin_019_20190916_ZR_BF_3-3.raw	4	4	82	91	Deamidation (NQ); Carbamidomethylation	N4:Deamidation (NQ):1000.00;C5:Carbamidomethylation:1000.00
5	3	B2KNL9|B2KNL9_BUNFA	K.NM(+15.99)IEC(+57.02)AGTRTWM(+15.99)AYVKYGC(+57.02)YC(+57.02)GPGGTGTPLDELDR.C	Y	49.84	4030.74	35	-0.7	1008.69	4	42.09	193000	1	11443	Utkin_019_20190916_ZR_BF_3-3.raw	1	1	34	68	Oxidation (M); Carbamidomethylation	M2:Oxidation (M):1000.00;C5:Carbamidomethylation:1000.00;M12:Oxidation (M):1000.00;C19:Carbamidomethylation:1000.00;C21:Carbamidomethylation:1000.00
5	3	B2KNL9|B2KNL9_BUNFA	F.AAAPYNLANFGINKETHC(+57.02)Q	N	49.57	2118	19	4.8	1060.01	2	33.95	3060000	1	8067	Utkin_019_20190916_ZR_BF_3-3.raw	2	2	127	145	Carbamidomethylation	C18:Carbamidomethylation:1000.00
5	3	B2KNL9|B2KNL9_BUNFA	K.NM(+15.99)IEC(+57.02)AGTRTWMAYVKYGC(+57.02)YC(+57.02)GPGGTGTPLDELDR.C	Y	49.25	4014.75	35	7.9	1339.27	3	40.56	298000	1	10705	Utkin_019_20190916_ZR_BF_3-3.raw	1	1	34	68	Oxidation (M); Carbamidomethylation	M2:Oxidation (M):0.00;C5:Carbamidomethylation:1000.00;C19:Carbamidomethylation:1000.00;C21:Carbamidomethylation:1000.00
5	3	B2KNL9|B2KNL9_BUNFA	R.TWMAYVKYGC(+57.02)YC(+57.02)GPGGTGTPLDELDR.C	Y	49.19	2966.3	26	4.3	989.779	3	41.1	123000	1	10983	Utkin_019_20190916_ZR_BF_3-3.raw	1	1	43	68	Carbamidomethylation	C10:Carbamidomethylation:1000.00;C12:Carbamidomethylation:1000.00
5	3	B2KNL9|B2KNL9_BUNFA	R.TWM(+15.99)AYVKYGC(+57.02)YC(+57.02)GPGGTGTPLDELDR.C	Y	49.14	2982.3	26	3.4	995.11	3	39.31	47600	1	10175	Utkin_019_20190916_ZR_BF_3-3.raw	1	1	43	68	Oxidation (M); Carbamidomethylation	M3:Oxidation (M):1000.00;C10:Carbamidomethylation:1000.00;C12:Carbamidomethylation:1000.00
5	3	B2KNL9|B2KNL9_BUNFA	R.C(+57.02)C(+57.02)QTHDQC(+57.02)YDNAK.K	Y	48.89	1698.62	13	6.7	850.322	2	16.84	1350000	1	2728	Utkin_019_20190916_ZR_BF_3-3.raw	2	2	69	81	Carbamidomethylation	C1:Carbamidomethylation:1000.00;C2:Carbamidomethylation:1000.00;C8:Carbamidomethylation:1000.00
5	3	B2KNL9|B2KNL9_BUNFA	F.AAAPYNLAN(+.98)FGINKETHC(+57.02)Q	N	48.71	2118.98	19	6.5	707.338	3	33.66	709000	1	7916	Utkin_019_20190916_ZR_BF_3-3.raw	2	2	127	145	Deamidation (NQ); Carbamidomethylation	N9:Deamidation (NQ):37.54;C18:Carbamidomethylation:1000.00
5	3	B2KNL9|B2KNL9_BUNFA	K.TYVYTC(+57.02)NKPDITC(+57.02)TGA.K	N	48.17	1862.82	16	7	932.423	2	29.34	787000	1	6070	Utkin_019_20190916_ZR_BF_3-3.raw	1	1	92	107	Carbamidomethylation	C6:Carbamidomethylation:1000.00;C13:Carbamidomethylation:1000.00
5	3	B2KNL9|B2KNL9_BUNFA	A.AAPYNLANFGINK.E	N	48.13	1391.72	13	6.2	696.871	2	37.44	12200000	1	9343	Utkin_019_20190916_ZR_BF_3-3.raw	2	2	128	140
5	3	B2KNL9|B2KNL9_BUNFA	K.NMIEC(+57.02)AGTRTWM(+15.99)AYVKYGC(+57.02)YC(+57.02)GPGGTGTPLDELDR.C	Y	48	4014.75	35	7.4	1004.7	4	40.57	631000	1	10690	Utkin_019_20190916_ZR_BF_3-3.raw	1	1	34	68	Carbamidomethylation; Oxidation (M)	C5:Carbamidomethylation:1000.00;M12:Oxidation (M):7.40;C19:Carbamidomethylation:1000.00;C21:Carbamidomethylation:1000.00
5	3	B2KNL9|B2KNL9_BUNFA	C.FAAAPYNLANFGINK.E	N	47.77	1609.83	15	6.9	537.619	3	40.83	910000	1	10822	Utkin_019_20190916_ZR_BF_3-3.raw	2	2	126	140
5	3	B2KNL9|B2KNL9_BUNFA	K.KFGNC(+57.02)IPYFK.T	N	47.7	1272.63	10	9.6	637.33	2	32.63	4740000000	1	7597	Utkin_019_20190916_ZR_BF_3-3.raw	16	16	82	91	Carbamidomethylation	C5:Carbamidomethylation:1000.00
5	3	B2KNL9|B2KNL9_BUNFA	A.AAIC(+57.02)FAAAPYNLANFGINK.E	N	47.59	2025.01	19	5.1	1013.52	2	42.68	238000	1	11772	Utkin_019_20190916_ZR_BF_3-3.raw	1	1	122	140	Carbamidomethylation	C4:Carbamidomethylation:1000.00
5	3	B2KNL9|B2KNL9_BUNFA	A.IC(+57.02)FAAAPYNLANFGINK.E	N	47.47	1882.94	17	3.4	942.481	2	42.65	2680000	1	11734	Utkin_019_20190916_ZR_BF_3-3.raw	1	1	124	140	Carbamidomethylation	C2:Carbamidomethylation:1000.00
5	3	B2KNL9|B2KNL9_BUNFA	Y.NLANFGIN(+.98)KETHC(+57.02)Q	N	46.76	1645.75	14	4.5	823.887	2	30	3180000	1	6317	Utkin_019_20190916_ZR_BF_3-3.raw	4	4	132	145	Deamidation (NQ); Carbamidomethylation	N8:Deamidation (NQ):77.13;C13:Carbamidomethylation:1000.00
5	3	B2KNL9|B2KNL9_BUNFA	K.YGC(+57.02)YC(+57.02)GPGGTGTPLDELDRC(+57.02)C(+57.02)QTHDQC(+57.02)YDNAK.K	Y	46.69	3767.48	32	3.8	942.881	4	32.1	0	1	7310	Utkin_019_20190916_ZR_BF_3-3.raw	0	0	50	81	Carbamidomethylation	C3:Carbamidomethylation:1000.00;C5:Carbamidomethylation:1000.00;C20:Carbamidomethylation:1000.00;C21:Carbamidomethylation:1000.00;C27:Carbamidomethylation:1000.00
5	3	B2KNL9|B2KNL9_BUNFA	A.APYNLANFGINK.E	N	46.55	1320.68	12	5.4	661.352	2	37.05	13400000	1	9158	Utkin_019_20190916_ZR_BF_3-3.raw	1	1	129	140
5	3	B2KNL9|B2KNL9_BUNFA	K.FGN(+.98)C(+57.02)IPYFK.T	N	46.34	1145.52	9	7.8	573.773	2	38.17	2410000000	1	9902	Utkin_019_20190916_ZR_BF_3-3.raw	1	1	83	91	Deamidation (NQ); Carbamidomethylation	N3:Deamidation (NQ):1000.00;C4:Carbamidomethylation:1000.00
5	3	B2KNL9|B2KNL9_BUNFA	L.NLLQFKN(+.98)MIEC(+57.02)AGTR.T	Y	46.25	1794.88	15	6.9	599.303	3	36.77	2780000	1	9051	Utkin_019_20190916_ZR_BF_3-3.raw	3	3	28	42	Deamidation (NQ); Carbamidomethylation	N7:Deamidation (NQ):68.47;C11:Carbamidomethylation:1000.00
5	3	B2KNL9|B2KNL9_BUNFA	A.AIC(+57.02)FAAAPYNLANFGINK.E	N	45.97	1953.98	18	5.4	978.001	2	42.67	930000	1	11770	Utkin_019_20190916_ZR_BF_3-3.raw	1	1	123	140	Carbamidomethylation	C3:Carbamidomethylation:1000.00
5	3	B2KNL9|B2KNL9_BUNFA	K.TYVYTC(+57.02)NKPDITC(+57.02)TG.A	N	45.71	1791.78	15	6.9	896.904	2	28.79	2180000	1	5805	Utkin_019_20190916_ZR_BF_3-3.raw	1	1	92	106	Carbamidomethylation	C6:Carbamidomethylation:1000.00;C13:Carbamidomethylation:1000.00
5	3	B2KNL9|B2KNL9_BUNFA	C.FAAAPYNLANFGIN(+.98)KETHC(+57.02)Q	N	45.56	2266.05	20	5.5	756.361	3	38	837000	1	9605	Utkin_019_20190916_ZR_BF_3-3.raw	3	3	126	145	Deamidation (NQ); Carbamidomethylation	N14:Deamidation (NQ):37.82;C19:Carbamidomethylation:1000.00
5	3	B2KNL9|B2KNL9_BUNFA	K.TYVYTC(+57.02)NKPDITC(+57.02)T.G	N	45.02	1734.76	14	5.1	868.391	2	29.02	965000	1	5899	Utkin_019_20190916_ZR_BF_3-3.raw	1	1	92	105	Carbamidomethylation	C6:Carbamidomethylation:1000.00;C13:Carbamidomethylation:1000.00
5	3	B2KNL9|B2KNL9_BUNFA	Y.C(+57.02)GPGGTGTPLDELDR.C	N	44.91	1543.69	15	8.1	772.86	2	33.88	8970000	1	7959	Utkin_019_20190916_ZR_BF_3-3.raw	2	2	54	68	Carbamidomethylation	C1:Carbamidomethylation:1000.00
5	3	B2KNL9|B2KNL9_BUNFA	R.C(+57.02)C(+57.02)QTHDQC(+57.02)YDNAKKFGNC(+57.02)IPYFK.T	Y	43.72	2953.24	23	7.3	739.323	4	30.59	1130000	1	6596	Utkin_019_20190916_ZR_BF_3-3.raw	3	3	69	91	Carbamidomethylation	C1:Carbamidomethylation:1000.00;C2:Carbamidomethylation:1000.00;C8:Carbamidomethylation:1000.00;C18:Carbamidomethylation:1000.00
5	3	B2KNL9|B2KNL9_BUNFA	A.APYNLANFGINKETHC(+57.02)Q	N	43.49	1975.92	17	-3.7	988.964	2	41.28	26700	1	11062	Utkin_019_20190916_ZR_BF_3-3.raw	1	1	129	145	Carbamidomethylation	C16:Carbamidomethylation:1000.00
5	3	B2KNL9|B2KNL9_BUNFA	C.FAAAPYNLAN(+.98)FGINK.E	N	43.26	1610.81	15	9.7	806.42	2	40.66	178000	1	10741	Utkin_019_20190916_ZR_BF_3-3.raw	1	1	126	140	Deamidation (NQ)	N10:Deamidation (NQ):47.09
5	3	B2KNL9|B2KNL9_BUNFA	K.N(+.98)M(+15.99)IEC(+57.02)AGTRTWM(+15.99)AYVKYGC(+57.02)YC(+57.02)GPGGTGTPLDELDR.C	Y	42.62	4031.73	35	7.3	1008.95	4	42.05	0	1	11443	Utkin_019_20190916_ZR_BF_3-3.raw	0	0	34	68	Deamidation (NQ); Oxidation (M); Carbamidomethylation	N1:Deamidation (NQ):1000.00;M2:Oxidation (M):1000.00;C5:Carbamidomethylation:1000.00;M12:Oxidation (M):1000.00;C19:Carbamidomethylation:1000.00;C21:Carbamidomethylation:1000.00
5	3	B2KNL9|B2KNL9_BUNFA	C.YC(+57.02)GPGGTGTPLDELDR.C	N	42.42	1706.76	16	3	854.388	2	34.47	0	1	8317	Utkin_019_20190916_ZR_BF_3-3.raw	0	0	53	68	Carbamidomethylation	C2:Carbamidomethylation:1000.00
5	3	B2KNL9|B2KNL9_BUNFA	R.NVC(+57.02)DC(+57.02)DRAAAIC(+57.02)FAAAPYNLAN(+.98)FGINKETHC(+57.02)Q	N	42.36	3671.6	32	9.8	918.917	4	39.68	214000	1	10334	Utkin_019_20190916_ZR_BF_3-3.raw	2	2	114	145	Carbamidomethylation; Deamidation (NQ)	C3:Carbamidomethylation:1000.00;C5:Carbamidomethylation:1000.00;C12:Carbamidomethylation:1000.00;N22:Deamidation (NQ):7.77;C31:Carbamidomethylation:1000.00
5	3	B2KNL9|B2KNL9_BUNFA	A.AAPYNLANFGIN(+.98)KETHC(+57.02)Q	N	42.15	2047.94	18	6.4	683.659	3	34.08	59600	1	8130	Utkin_019_20190916_ZR_BF_3-3.raw	1	1	128	145	Deamidation (NQ); Carbamidomethylation	N12:Deamidation (NQ):46.17;C17:Carbamidomethylation:1000.00
5	3	B2KNL9|B2KNL9_BUNFA	K.NMIEC(+57.02)AGTRTWMAYVKYGC(+57.02)YC(+57.02)GPGGTGTPLDELDR.C	Y	41.13	3998.75	35	9	1333.94	3	41.88	2040000	1	11382	Utkin_019_20190916_ZR_BF_3-3.raw	1	1	34	68	Carbamidomethylation	C5:Carbamidomethylation:1000.00;C19:Carbamidomethylation:1000.00;C21:Carbamidomethylation:1000.00
5	3	B2KNL9|B2KNL9_BUNFA	A.APYN(+.98)LANFGINK.E	N	41.06	1321.67	12	3.5	661.843	2	38	35300	1	9620	Utkin_019_20190916_ZR_BF_3-3.raw	1	1	129	140	Deamidation (NQ)	N4:Deamidation (NQ):47.09
5	3	B2KNL9|B2KNL9_BUNFA	K.TYVYTC(+57.02)NKPDITC(+57.02)TGAKGSC(+57.02)GR.N	N	40.88	2508.12	22	7	628.042	4	24.22	369000	1	4142	Utkin_019_20190916_ZR_BF_3-3.raw	2	2	92	113	Carbamidomethylation	C6:Carbamidomethylation:1000.00;C13:Carbamidomethylation:1000.00;C20:Carbamidomethylation:1000.00
5	3	B2KNL9|B2KNL9_BUNFA	R.NVC(+57.02)DC(+57.02)DR.A	N	40.43	937.338	7	6.7	469.68	2	26.36	24700000	1	6939	Utkin_019_20190916_ZR_BF_3-3.raw	6	6	114	120	Carbamidomethylation	C3:Carbamidomethylation:1000.00;C5:Carbamidomethylation:1000.00
5	3	B2KNL9|B2KNL9_BUNFA	P.YNLANFGINK.E	N	39.85	1152.59	10	5.8	577.307	2	34.63	610000	1	8373	Utkin_019_20190916_ZR_BF_3-3.raw	1	1	131	140
5	3	B2KNL9|B2KNL9_BUNFA	A.PYNLANFGINK.E	N	39.73	1249.65	11	-1.2	625.829	2	37.58	0	1	9452	Utkin_019_20190916_ZR_BF_3-3.raw	0	0	130	140
5	3	B2KNL9|B2KNL9_BUNFA	F.AAAPYNLAN(+.98)FGINK.E	N	39.66	1463.74	14	7.7	732.883	2	39.18	22200000	1	10094	Utkin_019_20190916_ZR_BF_3-3.raw	1	1	127	140	Deamidation (NQ)	N9:Deamidation (NQ):28.36
5	3	B2KNL9|B2KNL9_BUNFA	G.GTGTPLDELDR.C	N	39.61	1172.57	11	9.1	587.296	2	33	1190000	1	7628	Utkin_019_20190916_ZR_BF_3-3.raw	1	1	58	68
5	3	B2KNL9|B2KNL9_BUNFA	F.AAAPYN(+.98)LAN(+.98)FGINK.E	N	39.57	1464.72	14	3.1	733.372	2	39.59	77400	1	10301	Utkin_019_20190916_ZR_BF_3-3.raw	1	1	127	140	Deamidation (NQ)	N6:Deamidation (NQ):50.34;N9:Deamidation (NQ):25.55
5	3	B2KNL9|B2KNL9_BUNFA	R.TWMAYVK.Y	Y	39.42	897.442	7	5.7	449.731	2	34.16	146000000	1	8143	Utkin_019_20190916_ZR_BF_3-3.raw	2	2	43	49
5	3	B2KNL9|B2KNL9_BUNFA	A.AAPYNLAN(+.98)FGINK.E	N	39.01	1392.7	13	7.1	697.364	2	38.75	0	1	9929	Utkin_019_20190916_ZR_BF_3-3.raw	0	0	128	140	Deamidation (NQ)	N8:Deamidation (NQ):28.36
5	3	B2KNL9|B2KNL9_BUNFA	S.LNLLQFKNMIEC(+57.02)AGTR.T	Y	38.22	1906.98	16	7.4	636.67	3	42.38	735000	1	11599	Utkin_019_20190916_ZR_BF_3-3.raw	2	2	27	42	Carbamidomethylation	C12:Carbamidomethylation:1000.00
5	3	B2KNL9|B2KNL9_BUNFA	R.AAAIC(+57.02)FAAAPYN(+.98)LAN.F	N	37.95	1537.72	15	6.3	769.874	2	41.4	152000	1	11113	Utkin_019_20190916_ZR_BF_3-3.raw	1	1	121	135	Carbamidomethylation; Deamidation (NQ)	C5:Carbamidomethylation:1000.00;N12:Deamidation (NQ):16.66
5	3	B2KNL9|B2KNL9_BUNFA	G.NC(+57.02)IPYFK.T	N	37.24	940.448	7	7.4	471.235	2	32.53	717000	1	7505	Utkin_019_20190916_ZR_BF_3-3.raw	1	1	85	91	Carbamidomethylation	C2:Carbamidomethylation:1000.00
5	3	B2KNL9|B2KNL9_BUNFA	G.PGGTGTPLDELDR.C	N	36.45	1326.64	13	3.7	664.33	2	33.38	882000	1	7765	Utkin_019_20190916_ZR_BF_3-3.raw	1	1	56	68
5	3	B2KNL9|B2KNL9_BUNFA	A.KKFGNC(+57.02)IPYFK.T	N	36.24	1400.73	11	7.4	467.92	3	30.9	399000	1	6747	Utkin_019_20190916_ZR_BF_3-3.raw	2	2	81	91	Carbamidomethylation	C6:Carbamidomethylation:1000.00
5	3	B2KNL9|B2KNL9_BUNFA	R.AAAIC(+57.02)FAAAPYN.L	N	36.04	1238.58	12	6.1	620.299	2	37.59	4250000	1	9415	Utkin_019_20190916_ZR_BF_3-3.raw	1	1	121	132	Carbamidomethylation	C5:Carbamidomethylation:1000.00
5	3	B2KNL9|B2KNL9_BUNFA	T.YVYTC(+57.02)NKPDITC(+57.02)TGAK.G	N	35.85	1889.87	16	6.6	630.966	3	24.97	0	1	4373	Utkin_019_20190916_ZR_BF_3-3.raw	0	0	93	108	Carbamidomethylation	C5:Carbamidomethylation:1000.00;C12:Carbamidomethylation:1000.00
5	3	B2KNL9|B2KNL9_BUNFA	R.AAAIC(+57.02)FAAAPYN(+.98).L	N	35.79	1239.56	12	8.6	620.792	2	38.78	498000	1	9909	Utkin_019_20190916_ZR_BF_3-3.raw	1	1	121	132	Carbamidomethylation; Deamidation (NQ)	C5:Carbamidomethylation:1000.00;N12:Deamidation (NQ):1000.00
5	3	B2KNL9|B2KNL9_BUNFA	R.TWM(+15.99)AYVK.Y	Y	35.35	913.437	7	7.6	457.729	2	33.21	14000000	1	7983	Utkin_019_20190916_ZR_BF_3-3.raw	3	3	43	49	Oxidation (M)	M3:Oxidation (M):1000.00
5	3	B2KNL9|B2KNL9_BUNFA	R.AAAIC(+57.02)FAAAPY.N	N	34.85	1124.53	11	7.4	563.278	2	40.14	74800000	1	10495	Utkin_019_20190916_ZR_BF_3-3.raw	1	1	121	131	Carbamidomethylation	C5:Carbamidomethylation:1000.00
5	3	B2KNL9|B2KNL9_BUNFA	Y.NLANFGINK.E	N	34.84	989.529	9	8.1	495.776	2	32.1	22600000	1	7276	Utkin_019_20190916_ZR_BF_3-3.raw	1	1	132	140
5	3	B2KNL9|B2KNL9_BUNFA	S.LNLLQFKNM(+15.99)IEC(+57.02)AGTR.T	Y	34.61	1922.97	16	7.4	642.002	3	39.53	296000	1	10261	Utkin_019_20190916_ZR_BF_3-3.raw	1	1	27	42	Oxidation (M); Carbamidomethylation	M9:Oxidation (M):1000.00;C12:Carbamidomethylation:1000.00
5	3	B2KNL9|B2KNL9_BUNFA	R.AAAIC(+57.02)FAAAPYNLANFGIN(+.98)KETH.C	N	34.39	2464.18	23	7.2	822.408	3	42.35	447000	1	11626	Utkin_019_20190916_ZR_BF_3-3.raw	1	1	121	143	Carbamidomethylation; Deamidation (NQ)	C5:Carbamidomethylation:1000.00;N19:Deamidation (NQ):42.68
5	3	B2KNL9|B2KNL9_BUNFA	R.AAAIC(+57.02)FAAAPYNLAN.F	N	33.77	1536.74	15	8	769.383	2	41.6	52100000	1	11165	Utkin_019_20190916_ZR_BF_3-3.raw	2	2	121	135	Carbamidomethylation	C5:Carbamidomethylation:1000.00
5	3	B2KNL9|B2KNL9_BUNFA	Y.NLAN(+.98)FGINK.E	N	33.22	990.513	9	8.6	496.268	2	33.05	778000	1	7675	Utkin_019_20190916_ZR_BF_3-3.raw	2	2	132	140	Deamidation (NQ)	N4:Deamidation (NQ):62.26
5	3	B2KNL9|B2KNL9_BUNFA	K.YGC(+57.02)YC(+57.02)GPGGTGTPLDELDRC(+57.02)C(+57.02)QTHDQC(+57.02)YDNAKK.F	Y	32.78	3895.58	33	5.2	780.126	5	30.89	54700	1	6739	Utkin_019_20190916_ZR_BF_3-3.raw	1	1	50	82	Carbamidomethylation	C3:Carbamidomethylation:1000.00;C5:Carbamidomethylation:1000.00;C20:Carbamidomethylation:1000.00;C21:Carbamidomethylation:1000.00;C27:Carbamidomethylation:1000.00
5	3	B2KNL9|B2KNL9_BUNFA	K.TYVYTC(+57.02)NKPDITC(+57.02).T	N	32.06	1633.71	13	6.5	817.868	2	28.8	1050000	1	5806	Utkin_019_20190916_ZR_BF_3-3.raw	1	1	92	104	Carbamidomethylation	C6:Carbamidomethylation:1000.00;C13:Carbamidomethylation:1000.00
5	3	B2KNL9|B2KNL9_BUNFA	F.AAAPYNLANFGIN(+.98)KETHC(+57.02)Q	N	31.37	2118.98	19	5.4	707.337	3	35.5	1180000	1	8597	Utkin_019_20190916_ZR_BF_3-3.raw	1	1	127	145	Deamidation (NQ); Carbamidomethylation	N13:Deamidation (NQ):33.81;C18:Carbamidomethylation:1000.00
5	3	B2KNL9|B2KNL9_BUNFA	K.TYVYTC(+57.02)NKPDITC(+57.02)TGAKG.S	N	30.91	2047.93	18	7.1	683.657	3	25.72	237000	1	4569	Utkin_019_20190916_ZR_BF_3-3.raw	1	1	92	109	Carbamidomethylation	C6:Carbamidomethylation:1000.00;C13:Carbamidomethylation:1000.00
5	3	B2KNL9|B2KNL9_BUNFA	N.KPDITC(+57.02)TGAK.G	N	30.38	1089.55	10	6.9	545.785	2	17.86	317000	1	2913	Utkin_019_20190916_ZR_BF_3-3.raw	1	1	99	108	Carbamidomethylation	C6:Carbamidomethylation:1000.00
5	3	B2KNL9|B2KNL9_BUNFA	F.AAAPYNLAN(+.98)FGIN(+.98)KETHC(+57.02)Q	N	30.34	2119.96	19	4.8	707.665	3	36.19	0	1	8801	Utkin_019_20190916_ZR_BF_3-3.raw	0	0	127	145	Deamidation (NQ); Carbamidomethylation	N9:Deamidation (NQ):0.00;N13:Deamidation (NQ):7.82;C18:Carbamidomethylation:1000.00
5	3	B2KNL9|B2KNL9_BUNFA	G.TGTPLDELDR.C	N	29.47	1115.55	10	5.3	558.783	2	32.4	418000	1	7390	Utkin_019_20190916_ZR_BF_3-3.raw	1	1	59	68
5	3	B2KNL9|B2KNL9_BUNFA	R.AAAIC(+57.02)FAAAPYNLA.N	N	29.37	1422.7	14	3.3	712.358	2	42.74	1810000	1	11783	Utkin_019_20190916_ZR_BF_3-3.raw	1	1	121	134	Carbamidomethylation	C5:Carbamidomethylation:1000.00
5	3	B2KNL9|B2KNL9_BUNFA	N.LANFGINK.E	N	29.24	875.486	8	5.5	438.753	2	29.68	1480000	1	6170	Utkin_019_20190916_ZR_BF_3-3.raw	1	1	133	140
5	3	B2KNL9|B2KNL9_BUNFA	C.NKPDITC(+57.02)TGAK.G	N	28.7	1203.59	11	6.4	602.807	2	18.15	377000	1	2959	Utkin_019_20190916_ZR_BF_3-3.raw	1	1	98	108	Carbamidomethylation	C7:Carbamidomethylation:1000.00
5	3	B2KNL9|B2KNL9_BUNFA	G.N(+.98)C(+57.02)IPYFK.T	N	28.55	941.432	7	3.2	471.725	2	34.13	102000	1	8152	Utkin_019_20190916_ZR_BF_3-3.raw	1	1	85	91	Deamidation (NQ); Carbamidomethylation	N1:Deamidation (NQ):1000.00;C2:Carbamidomethylation:1000.00
5	3	B2KNL9|B2KNL9_BUNFA	R.AAAIC(+57.02)FAAAP.Y	N	28.33	961.469	10	7.5	481.745	2	36.26	708000	1	8815	Utkin_019_20190916_ZR_BF_3-3.raw	1	1	121	130	Carbamidomethylation	C5:Carbamidomethylation:1000.00
5	3	B2KNL9|B2KNL9_BUNFA	K.N(+.98)MIEC(+57.02)AGTR.T	N	26.94	1051.44	9	7.1	526.732	2	26.56	622000	1	4912	Utkin_019_20190916_ZR_BF_3-3.raw	1	1	34	42	Deamidation (NQ); Carbamidomethylation	N1:Deamidation (NQ):1000.00;C5:Carbamidomethylation:1000.00
5	3	B2KNL9|B2KNL9_BUNFA	K.NMIEC(+57.02)AGTR.T	N	26.6	1050.46	9	6.7	526.24	2	23.68	21600000	1	3981	Utkin_019_20190916_ZR_BF_3-3.raw	1	1	34	42	Carbamidomethylation	C5:Carbamidomethylation:1000.00
5	3	B2KNL9|B2KNL9_BUNFA	L.NLLQFKN(+.98)M(+15.99)IEC(+57.02)AGTR.T	Y	25.92	1810.87	15	5.2	604.634	3	34.15	180000	1	8185	Utkin_019_20190916_ZR_BF_3-3.raw	1	1	28	42	Deamidation (NQ); Oxidation (M); Carbamidomethylation	N7:Deamidation (NQ):32.97;M8:Oxidation (M):1000.00;C11:Carbamidomethylation:1000.00
5	7	sp|Q90WA8|PA2B2_BUNFA	R.AAALC(+57.02)FAAAPYNLANFGINKETHC(+57.02)Q	N	63.76	2751.29	25	6.1	1376.66	2	41.19	35800000	1	11092	Utkin_019_20190916_ZR_BF_3-3.raw	3	3	121	145	Carbamidomethylation	C5:Carbamidomethylation:1000.00;C24:Carbamidomethylation:1000.00
5	7	sp|Q90WA8|PA2B2_BUNFA	K.TYVYTC(+57.02)NKPDITC(+57.02)TGAK.G	N	62.25	1990.91	17	5.8	996.47	2	26.1	898000000	1	4797	Utkin_019_20190916_ZR_BF_3-3.raw	4	4	92	108	Carbamidomethylation	C6:Carbamidomethylation:1000.00;C13:Carbamidomethylation:1000.00
5	7	sp|Q90WA8|PA2B2_BUNFA	R.AAALC(+57.02)FAAAPYNLANFGIN(+.98)KETHC(+57.02)Q	N	59.89	2752.27	25	6.2	1377.15	2	42.1	170000000	1	11436	Utkin_019_20190916_ZR_BF_3-3.raw	4	4	121	145	Carbamidomethylation; Deamidation (NQ)	C5:Carbamidomethylation:1000.00;N19:Deamidation (NQ):1000.00;C24:Carbamidomethylation:1000.00
5	7	sp|Q90WA8|PA2B2_BUNFA	R.AAALC(+57.02)FAAAPYNLANFGINK.E	N	57.9	2096.05	20	5.1	699.695	3	45.35	1610000000	1	12698	Utkin_019_20190916_ZR_BF_3-3.raw	13	13	121	140	Carbamidomethylation	C5:Carbamidomethylation:1000.00
5	7	sp|Q90WA8|PA2B2_BUNFA	K.YGC(+57.02)YC(+57.02)GPGGTGTPLDELDR.C	N	54.09	2086.87	19	9.5	1044.45	2	32.56	1070000000	1	7497	Utkin_019_20190916_ZR_BF_3-3.raw	3	3	50	68	Carbamidomethylation	C3:Carbamidomethylation:1000.00;C5:Carbamidomethylation:1000.00
5	7	sp|Q90WA8|PA2B2_BUNFA	R.AAALC(+57.02)FAAAPYNLAN(+.98)FGINKETHC(+57.02)Q	N	53.7	2752.27	25	7.2	1377.15	2	40.71	1920000	1	10770	Utkin_019_20190916_ZR_BF_3-3.raw	1	1	121	145	Carbamidomethylation; Deamidation (NQ)	C5:Carbamidomethylation:1000.00;N15:Deamidation (NQ):1000.00;C24:Carbamidomethylation:1000.00
5	7	sp|Q90WA8|PA2B2_BUNFA	K.KFGNC(+57.02)IPYFKTYVYTC(+57.02)NKPDITC(+57.02)TGAK.G	Y	52.88	3245.53	27	5.7	650.118	5	33.97	7480000	1	8021	Utkin_019_20190916_ZR_BF_3-3.raw	3	3	82	108	Carbamidomethylation	C5:Carbamidomethylation:1000.00;C16:Carbamidomethylation:1000.00;C23:Carbamidomethylation:1000.00
5	7	sp|Q90WA8|PA2B2_BUNFA	F.AAAPYNLANFGINK.E	N	51.47	1462.76	14	5.8	732.39	2	37.65	1400000000	1	9512	Utkin_019_20190916_ZR_BF_3-3.raw	13	13	127	140
5	7	sp|Q90WA8|PA2B2_BUNFA	R.AAALC(+57.02)FAAAPYNLAN(+.98)FGINK.E	N	50.61	2097.04	20	8.3	700.025	3	43.25	6520000	1	11990	Utkin_019_20190916_ZR_BF_3-3.raw	1	1	121	140	Carbamidomethylation; Deamidation (NQ)	C5:Carbamidomethylation:1000.00;N15:Deamidation (NQ):1000.00
5	7	sp|Q90WA8|PA2B2_BUNFA	K.FGNC(+57.02)IPYFKTYVYTC(+57.02)NKPDITC(+57.02)TGAK.G	Y	50.6	3117.44	26	7.3	780.373	4	36.21	8550000	1	8781	Utkin_019_20190916_ZR_BF_3-3.raw	2	2	83	108	Carbamidomethylation	C4:Carbamidomethylation:1000.00;C15:Carbamidomethylation:1000.00;C22:Carbamidomethylation:1000.00
5	7	sp|Q90WA8|PA2B2_BUNFA	K.FGNC(+57.02)IPYFK.T	N	50.53	1144.54	9	7.2	573.28	2	34.71	23100000000	1	8731	Utkin_019_20190916_ZR_BF_3-3.raw	9	9	83	91	Carbamidomethylation	C4:Carbamidomethylation:1000.00
5	7	sp|Q90WA8|PA2B2_BUNFA	L.NLLQFKNMIEC(+57.02)AGTR.T	Y	50.2	1793.89	15	7.7	598.976	3	39.26	1240000	1	10144	Utkin_019_20190916_ZR_BF_3-3.raw	2	2	28	42	Carbamidomethylation	C11:Carbamidomethylation:1000.00
5	7	sp|Q90WA8|PA2B2_BUNFA	L.C(+57.02)FAAAPYNLANFGINK.E	N	50.15	1769.86	16	6.7	885.941	2	41.43	1700000	1	11105	Utkin_019_20190916_ZR_BF_3-3.raw	1	1	125	140	Carbamidomethylation	C1:Carbamidomethylation:1000.00
5	7	sp|Q90WA8|PA2B2_BUNFA	K.KFGN(+.98)C(+57.02)IPYFK.T	N	50.01	1273.62	10	5.3	637.819	2	34.38	1240000000	1	8199	Utkin_019_20190916_ZR_BF_3-3.raw	4	4	82	91	Deamidation (NQ); Carbamidomethylation	N4:Deamidation (NQ):1000.00;C5:Carbamidomethylation:1000.00
5	7	sp|Q90WA8|PA2B2_BUNFA	K.NM(+15.99)IEC(+57.02)AGTRTWM(+15.99)AYVKYGC(+57.02)YC(+57.02)GPGGTGTPLDELDR.C	Y	49.84	4030.74	35	-0.7	1008.69	4	42.09	193000	1	11443	Utkin_019_20190916_ZR_BF_3-3.raw	1	1	34	68	Oxidation (M); Carbamidomethylation	M2:Oxidation (M):1000.00;C5:Carbamidomethylation:1000.00;M12:Oxidation (M):1000.00;C19:Carbamidomethylation:1000.00;C21:Carbamidomethylation:1000.00
5	7	sp|Q90WA8|PA2B2_BUNFA	F.AAAPYNLANFGINKETHC(+57.02)Q	N	49.57	2118	19	4.8	1060.01	2	33.95	3060000	1	8067	Utkin_019_20190916_ZR_BF_3-3.raw	2	2	127	145	Carbamidomethylation	C18:Carbamidomethylation:1000.00
5	7	sp|Q90WA8|PA2B2_BUNFA	K.NM(+15.99)IEC(+57.02)AGTRTWMAYVKYGC(+57.02)YC(+57.02)GPGGTGTPLDELDR.C	Y	49.25	4014.75	35	7.9	1339.27	3	40.56	298000	1	10705	Utkin_019_20190916_ZR_BF_3-3.raw	1	1	34	68	Oxidation (M); Carbamidomethylation	M2:Oxidation (M):0.00;C5:Carbamidomethylation:1000.00;C19:Carbamidomethylation:1000.00;C21:Carbamidomethylation:1000.00
5	7	sp|Q90WA8|PA2B2_BUNFA	R.TWMAYVKYGC(+57.02)YC(+57.02)GPGGTGTPLDELDR.C	Y	49.19	2966.3	26	4.3	989.779	3	41.1	123000	1	10983	Utkin_019_20190916_ZR_BF_3-3.raw	1	1	43	68	Carbamidomethylation	C10:Carbamidomethylation:1000.00;C12:Carbamidomethylation:1000.00
5	7	sp|Q90WA8|PA2B2_BUNFA	R.TWM(+15.99)AYVKYGC(+57.02)YC(+57.02)GPGGTGTPLDELDR.C	Y	49.14	2982.3	26	3.4	995.11	3	39.31	47600	1	10175	Utkin_019_20190916_ZR_BF_3-3.raw	1	1	43	68	Oxidation (M); Carbamidomethylation	M3:Oxidation (M):1000.00;C10:Carbamidomethylation:1000.00;C12:Carbamidomethylation:1000.00
5	7	sp|Q90WA8|PA2B2_BUNFA	R.C(+57.02)C(+57.02)QTHDQC(+57.02)YDNAK.K	Y	48.89	1698.62	13	6.7	850.322	2	16.84	1350000	1	2728	Utkin_019_20190916_ZR_BF_3-3.raw	2	2	69	81	Carbamidomethylation	C1:Carbamidomethylation:1000.00;C2:Carbamidomethylation:1000.00;C8:Carbamidomethylation:1000.00
5	7	sp|Q90WA8|PA2B2_BUNFA	F.AAAPYNLAN(+.98)FGINKETHC(+57.02)Q	N	48.71	2118.98	19	6.5	707.338	3	33.66	709000	1	7916	Utkin_019_20190916_ZR_BF_3-3.raw	2	2	127	145	Deamidation (NQ); Carbamidomethylation	N9:Deamidation (NQ):37.54;C18:Carbamidomethylation:1000.00
5	7	sp|Q90WA8|PA2B2_BUNFA	K.TYVYTC(+57.02)NKPDITC(+57.02)TGA.K	N	48.17	1862.82	16	7	932.423	2	29.34	787000	1	6070	Utkin_019_20190916_ZR_BF_3-3.raw	1	1	92	107	Carbamidomethylation	C6:Carbamidomethylation:1000.00;C13:Carbamidomethylation:1000.00
5	7	sp|Q90WA8|PA2B2_BUNFA	A.AAPYNLANFGINK.E	N	48.13	1391.72	13	6.2	696.871	2	37.44	12200000	1	9343	Utkin_019_20190916_ZR_BF_3-3.raw	2	2	128	140
5	7	sp|Q90WA8|PA2B2_BUNFA	K.NMIEC(+57.02)AGTRTWM(+15.99)AYVKYGC(+57.02)YC(+57.02)GPGGTGTPLDELDR.C	Y	48	4014.75	35	7.4	1004.7	4	40.57	631000	1	10690	Utkin_019_20190916_ZR_BF_3-3.raw	1	1	34	68	Carbamidomethylation; Oxidation (M)	C5:Carbamidomethylation:1000.00;M12:Oxidation (M):7.40;C19:Carbamidomethylation:1000.00;C21:Carbamidomethylation:1000.00
5	7	sp|Q90WA8|PA2B2_BUNFA	C.FAAAPYNLANFGINK.E	N	47.77	1609.83	15	6.9	537.619	3	40.83	910000	1	10822	Utkin_019_20190916_ZR_BF_3-3.raw	2	2	126	140
5	7	sp|Q90WA8|PA2B2_BUNFA	K.KFGNC(+57.02)IPYFK.T	N	47.7	1272.63	10	9.6	637.33	2	32.63	4740000000	1	7597	Utkin_019_20190916_ZR_BF_3-3.raw	16	16	82	91	Carbamidomethylation	C5:Carbamidomethylation:1000.00
5	7	sp|Q90WA8|PA2B2_BUNFA	A.AALC(+57.02)FAAAPYNLANFGINK.E	N	47.59	2025.01	19	5.1	1013.52	2	42.68	238000	1	11772	Utkin_019_20190916_ZR_BF_3-3.raw	1	1	122	140	Carbamidomethylation	C4:Carbamidomethylation:1000.00
5	7	sp|Q90WA8|PA2B2_BUNFA	A.LC(+57.02)FAAAPYNLANFGINK.E	N	47.47	1882.94	17	3.4	942.481	2	42.65	2680000	1	11734	Utkin_019_20190916_ZR_BF_3-3.raw	1	1	124	140	Carbamidomethylation	C2:Carbamidomethylation:1000.00
5	7	sp|Q90WA8|PA2B2_BUNFA	Y.NLANFGIN(+.98)KETHC(+57.02)Q	N	46.76	1645.75	14	4.5	823.887	2	30	3180000	1	6317	Utkin_019_20190916_ZR_BF_3-3.raw	4	4	132	145	Deamidation (NQ); Carbamidomethylation	N8:Deamidation (NQ):77.13;C13:Carbamidomethylation:1000.00
5	7	sp|Q90WA8|PA2B2_BUNFA	K.YGC(+57.02)YC(+57.02)GPGGTGTPLDELDRC(+57.02)C(+57.02)QTHDQC(+57.02)YDNAK.K	Y	46.69	3767.48	32	3.8	942.881	4	32.1	0	1	7310	Utkin_019_20190916_ZR_BF_3-3.raw	0	0	50	81	Carbamidomethylation	C3:Carbamidomethylation:1000.00;C5:Carbamidomethylation:1000.00;C20:Carbamidomethylation:1000.00;C21:Carbamidomethylation:1000.00;C27:Carbamidomethylation:1000.00
5	7	sp|Q90WA8|PA2B2_BUNFA	A.APYNLANFGINK.E	N	46.55	1320.68	12	5.4	661.352	2	37.05	13400000	1	9158	Utkin_019_20190916_ZR_BF_3-3.raw	1	1	129	140
5	7	sp|Q90WA8|PA2B2_BUNFA	K.FGN(+.98)C(+57.02)IPYFK.T	N	46.34	1145.52	9	7.8	573.773	2	38.17	2410000000	1	9902	Utkin_019_20190916_ZR_BF_3-3.raw	1	1	83	91	Deamidation (NQ); Carbamidomethylation	N3:Deamidation (NQ):1000.00;C4:Carbamidomethylation:1000.00
5	7	sp|Q90WA8|PA2B2_BUNFA	L.NLLQFKN(+.98)MIEC(+57.02)AGTR.T	Y	46.25	1794.88	15	6.9	599.303	3	36.77	2780000	1	9051	Utkin_019_20190916_ZR_BF_3-3.raw	3	3	28	42	Deamidation (NQ); Carbamidomethylation	N7:Deamidation (NQ):68.47;C11:Carbamidomethylation:1000.00
5	7	sp|Q90WA8|PA2B2_BUNFA	A.ALC(+57.02)FAAAPYNLANFGINK.E	N	45.97	1953.98	18	5.4	978.001	2	42.67	930000	1	11770	Utkin_019_20190916_ZR_BF_3-3.raw	1	1	123	140	Carbamidomethylation	C3:Carbamidomethylation:1000.00
5	7	sp|Q90WA8|PA2B2_BUNFA	K.TYVYTC(+57.02)NKPDITC(+57.02)TG.A	N	45.71	1791.78	15	6.9	896.904	2	28.79	2180000	1	5805	Utkin_019_20190916_ZR_BF_3-3.raw	1	1	92	106	Carbamidomethylation	C6:Carbamidomethylation:1000.00;C13:Carbamidomethylation:1000.00
5	7	sp|Q90WA8|PA2B2_BUNFA	C.FAAAPYNLANFGIN(+.98)KETHC(+57.02)Q	N	45.56	2266.05	20	5.5	756.361	3	38	837000	1	9605	Utkin_019_20190916_ZR_BF_3-3.raw	3	3	126	145	Deamidation (NQ); Carbamidomethylation	N14:Deamidation (NQ):37.82;C19:Carbamidomethylation:1000.00
5	7	sp|Q90WA8|PA2B2_BUNFA	K.TYVYTC(+57.02)NKPDITC(+57.02)T.G	N	45.02	1734.76	14	5.1	868.391	2	29.02	965000	1	5899	Utkin_019_20190916_ZR_BF_3-3.raw	1	1	92	105	Carbamidomethylation	C6:Carbamidomethylation:1000.00;C13:Carbamidomethylation:1000.00
5	7	sp|Q90WA8|PA2B2_BUNFA	Y.C(+57.02)GPGGTGTPLDELDR.C	N	44.91	1543.69	15	8.1	772.86	2	33.88	8970000	1	7959	Utkin_019_20190916_ZR_BF_3-3.raw	2	2	54	68	Carbamidomethylation	C1:Carbamidomethylation:1000.00
5	7	sp|Q90WA8|PA2B2_BUNFA	R.C(+57.02)C(+57.02)QTHDQC(+57.02)YDNAKKFGNC(+57.02)IPYFK.T	Y	43.72	2953.24	23	7.3	739.323	4	30.59	1130000	1	6596	Utkin_019_20190916_ZR_BF_3-3.raw	3	3	69	91	Carbamidomethylation	C1:Carbamidomethylation:1000.00;C2:Carbamidomethylation:1000.00;C8:Carbamidomethylation:1000.00;C18:Carbamidomethylation:1000.00
5	7	sp|Q90WA8|PA2B2_BUNFA	A.APYNLANFGINKETHC(+57.02)Q	N	43.49	1975.92	17	-3.7	988.964	2	41.28	26700	1	11062	Utkin_019_20190916_ZR_BF_3-3.raw	1	1	129	145	Carbamidomethylation	C16:Carbamidomethylation:1000.00
5	7	sp|Q90WA8|PA2B2_BUNFA	C.FAAAPYNLAN(+.98)FGINK.E	N	43.26	1610.81	15	9.7	806.42	2	40.66	178000	1	10741	Utkin_019_20190916_ZR_BF_3-3.raw	1	1	126	140	Deamidation (NQ)	N10:Deamidation (NQ):47.09
5	7	sp|Q90WA8|PA2B2_BUNFA	K.N(+.98)M(+15.99)IEC(+57.02)AGTRTWM(+15.99)AYVKYGC(+57.02)YC(+57.02)GPGGTGTPLDELDR.C	Y	42.62	4031.73	35	7.3	1008.95	4	42.05	0	1	11443	Utkin_019_20190916_ZR_BF_3-3.raw	0	0	34	68	Deamidation (NQ); Oxidation (M); Carbamidomethylation	N1:Deamidation (NQ):1000.00;M2:Oxidation (M):1000.00;C5:Carbamidomethylation:1000.00;M12:Oxidation (M):1000.00;C19:Carbamidomethylation:1000.00;C21:Carbamidomethylation:1000.00
5	7	sp|Q90WA8|PA2B2_BUNFA	C.YC(+57.02)GPGGTGTPLDELDR.C	N	42.42	1706.76	16	3	854.388	2	34.47	0	1	8317	Utkin_019_20190916_ZR_BF_3-3.raw	0	0	53	68	Carbamidomethylation	C2:Carbamidomethylation:1000.00
5	7	sp|Q90WA8|PA2B2_BUNFA	A.AAPYNLANFGIN(+.98)KETHC(+57.02)Q	N	42.15	2047.94	18	6.4	683.659	3	34.08	59600	1	8130	Utkin_019_20190916_ZR_BF_3-3.raw	1	1	128	145	Deamidation (NQ); Carbamidomethylation	N12:Deamidation (NQ):46.17;C17:Carbamidomethylation:1000.00
5	7	sp|Q90WA8|PA2B2_BUNFA	K.NMIEC(+57.02)AGTRTWMAYVKYGC(+57.02)YC(+57.02)GPGGTGTPLDELDR.C	Y	41.13	3998.75	35	9	1333.94	3	41.88	2040000	1	11382	Utkin_019_20190916_ZR_BF_3-3.raw	1	1	34	68	Carbamidomethylation	C5:Carbamidomethylation:1000.00;C19:Carbamidomethylation:1000.00;C21:Carbamidomethylation:1000.00
5	7	sp|Q90WA8|PA2B2_BUNFA	A.APYN(+.98)LANFGINK.E	N	41.06	1321.67	12	3.5	661.843	2	38	35300	1	9620	Utkin_019_20190916_ZR_BF_3-3.raw	1	1	129	140	Deamidation (NQ)	N4:Deamidation (NQ):47.09
5	7	sp|Q90WA8|PA2B2_BUNFA	K.TYVYTC(+57.02)NKPDITC(+57.02)TGAKGSC(+57.02)GR.T	N	40.88	2508.12	22	7	628.042	4	24.22	369000	1	4142	Utkin_019_20190916_ZR_BF_3-3.raw	2	2	92	113	Carbamidomethylation	C6:Carbamidomethylation:1000.00;C13:Carbamidomethylation:1000.00;C20:Carbamidomethylation:1000.00
5	7	sp|Q90WA8|PA2B2_BUNFA	P.YNLANFGINK.E	N	39.85	1152.59	10	5.8	577.307	2	34.63	610000	1	8373	Utkin_019_20190916_ZR_BF_3-3.raw	1	1	131	140
5	7	sp|Q90WA8|PA2B2_BUNFA	A.PYNLANFGINK.E	N	39.73	1249.65	11	-1.2	625.829	2	37.58	0	1	9452	Utkin_019_20190916_ZR_BF_3-3.raw	0	0	130	140
5	7	sp|Q90WA8|PA2B2_BUNFA	F.AAAPYNLAN(+.98)FGINK.E	N	39.66	1463.74	14	7.7	732.883	2	39.18	22200000	1	10094	Utkin_019_20190916_ZR_BF_3-3.raw	1	1	127	140	Deamidation (NQ)	N9:Deamidation (NQ):28.36
5	7	sp|Q90WA8|PA2B2_BUNFA	G.GTGTPLDELDR.C	N	39.61	1172.57	11	9.1	587.296	2	33	1190000	1	7628	Utkin_019_20190916_ZR_BF_3-3.raw	1	1	58	68
5	7	sp|Q90WA8|PA2B2_BUNFA	F.AAAPYN(+.98)LAN(+.98)FGINK.E	N	39.57	1464.72	14	3.1	733.372	2	39.59	77400	1	10301	Utkin_019_20190916_ZR_BF_3-3.raw	1	1	127	140	Deamidation (NQ)	N6:Deamidation (NQ):50.34;N9:Deamidation (NQ):25.55
5	7	sp|Q90WA8|PA2B2_BUNFA	R.TWMAYVK.Y	Y	39.42	897.442	7	5.7	449.731	2	34.16	146000000	1	8143	Utkin_019_20190916_ZR_BF_3-3.raw	2	2	43	49
5	7	sp|Q90WA8|PA2B2_BUNFA	A.AAPYNLAN(+.98)FGINK.E	N	39.01	1392.7	13	7.1	697.364	2	38.75	0	1	9929	Utkin_019_20190916_ZR_BF_3-3.raw	0	0	128	140	Deamidation (NQ)	N8:Deamidation (NQ):28.36
5	7	sp|Q90WA8|PA2B2_BUNFA	S.LNLLQFKNMIEC(+57.02)AGTR.T	Y	38.22	1906.98	16	7.4	636.67	3	42.38	735000	1	11599	Utkin_019_20190916_ZR_BF_3-3.raw	2	2	27	42	Carbamidomethylation	C12:Carbamidomethylation:1000.00
5	7	sp|Q90WA8|PA2B2_BUNFA	R.AAALC(+57.02)FAAAPYN(+.98)LAN.F	N	37.95	1537.72	15	6.3	769.874	2	41.4	152000	1	11113	Utkin_019_20190916_ZR_BF_3-3.raw	1	1	121	135	Carbamidomethylation; Deamidation (NQ)	C5:Carbamidomethylation:1000.00;N12:Deamidation (NQ):1000.00
5	7	sp|Q90WA8|PA2B2_BUNFA	G.NC(+57.02)IPYFK.T	N	37.24	940.448	7	7.4	471.235	2	32.53	717000	1	7505	Utkin_019_20190916_ZR_BF_3-3.raw	1	1	85	91	Carbamidomethylation	C2:Carbamidomethylation:1000.00
5	7	sp|Q90WA8|PA2B2_BUNFA	G.PGGTGTPLDELDR.C	N	36.45	1326.64	13	3.7	664.33	2	33.38	882000	1	7765	Utkin_019_20190916_ZR_BF_3-3.raw	1	1	56	68
5	7	sp|Q90WA8|PA2B2_BUNFA	A.KKFGNC(+57.02)IPYFK.T	N	36.24	1400.73	11	7.4	467.92	3	30.9	399000	1	6747	Utkin_019_20190916_ZR_BF_3-3.raw	2	2	81	91	Carbamidomethylation	C6:Carbamidomethylation:1000.00
5	7	sp|Q90WA8|PA2B2_BUNFA	R.AAALC(+57.02)FAAAPYN.L	N	36.04	1238.58	12	6.1	620.299	2	37.59	4250000	1	9415	Utkin_019_20190916_ZR_BF_3-3.raw	1	1	121	132	Carbamidomethylation	C5:Carbamidomethylation:1000.00
5	7	sp|Q90WA8|PA2B2_BUNFA	T.YVYTC(+57.02)NKPDITC(+57.02)TGAK.G	N	35.85	1889.87	16	6.6	630.966	3	24.97	0	1	4373	Utkin_019_20190916_ZR_BF_3-3.raw	0	0	93	108	Carbamidomethylation	C5:Carbamidomethylation:1000.00;C12:Carbamidomethylation:1000.00
5	7	sp|Q90WA8|PA2B2_BUNFA	R.AAALC(+57.02)FAAAPYN(+.98).L	N	35.79	1239.56	12	8.6	620.792	2	38.78	498000	1	9909	Utkin_019_20190916_ZR_BF_3-3.raw	1	1	121	132	Carbamidomethylation; Deamidation (NQ)	C5:Carbamidomethylation:1000.00;N12:Deamidation (NQ):1000.00
5	7	sp|Q90WA8|PA2B2_BUNFA	R.TWM(+15.99)AYVK.Y	Y	35.35	913.437	7	7.6	457.729	2	33.21	14000000	1	7983	Utkin_019_20190916_ZR_BF_3-3.raw	3	3	43	49	Oxidation (M)	M3:Oxidation (M):1000.00
5	7	sp|Q90WA8|PA2B2_BUNFA	R.AAALC(+57.02)FAAAPY.N	N	34.85	1124.53	11	7.4	563.278	2	40.14	74800000	1	10495	Utkin_019_20190916_ZR_BF_3-3.raw	1	1	121	131	Carbamidomethylation	C5:Carbamidomethylation:1000.00
5	7	sp|Q90WA8|PA2B2_BUNFA	Y.NLANFGINK.E	N	34.84	989.529	9	8.1	495.776	2	32.1	22600000	1	7276	Utkin_019_20190916_ZR_BF_3-3.raw	1	1	132	140
5	7	sp|Q90WA8|PA2B2_BUNFA	S.LNLLQFKNM(+15.99)IEC(+57.02)AGTR.T	Y	34.61	1922.97	16	7.4	642.002	3	39.53	296000	1	10261	Utkin_019_20190916_ZR_BF_3-3.raw	1	1	27	42	Oxidation (M); Carbamidomethylation	M9:Oxidation (M):1000.00;C12:Carbamidomethylation:1000.00
5	7	sp|Q90WA8|PA2B2_BUNFA	R.AAALC(+57.02)FAAAPYNLANFGIN(+.98)KETH.C	N	34.39	2464.18	23	7.2	822.408	3	42.35	447000	1	11626	Utkin_019_20190916_ZR_BF_3-3.raw	1	1	121	143	Carbamidomethylation; Deamidation (NQ)	C5:Carbamidomethylation:1000.00;N19:Deamidation (NQ):1000.00
5	7	sp|Q90WA8|PA2B2_BUNFA	R.AAALC(+57.02)FAAAPYNLAN.F	N	33.77	1536.74	15	8	769.383	2	41.6	52100000	1	11165	Utkin_019_20190916_ZR_BF_3-3.raw	2	2	121	135	Carbamidomethylation	C5:Carbamidomethylation:1000.00
5	7	sp|Q90WA8|PA2B2_BUNFA	Y.NLAN(+.98)FGINK.E	N	33.22	990.513	9	8.6	496.268	2	33.05	778000	1	7675	Utkin_019_20190916_ZR_BF_3-3.raw	2	2	132	140	Deamidation (NQ)	N4:Deamidation (NQ):62.26
5	7	sp|Q90WA8|PA2B2_BUNFA	K.YGC(+57.02)YC(+57.02)GPGGTGTPLDELDRC(+57.02)C(+57.02)QTHDQC(+57.02)YDNAKK.F	Y	32.78	3895.58	33	5.2	780.126	5	30.89	54700	1	6739	Utkin_019_20190916_ZR_BF_3-3.raw	1	1	50	82	Carbamidomethylation	C3:Carbamidomethylation:1000.00;C5:Carbamidomethylation:1000.00;C20:Carbamidomethylation:1000.00;C21:Carbamidomethylation:1000.00;C27:Carbamidomethylation:1000.00
5	7	sp|Q90WA8|PA2B2_BUNFA	K.TYVYTC(+57.02)NKPDITC(+57.02).T	N	32.06	1633.71	13	6.5	817.868	2	28.8	1050000	1	5806	Utkin_019_20190916_ZR_BF_3-3.raw	1	1	92	104	Carbamidomethylation	C6:Carbamidomethylation:1000.00;C13:Carbamidomethylation:1000.00
5	7	sp|Q90WA8|PA2B2_BUNFA	F.AAAPYNLANFGIN(+.98)KETHC(+57.02)Q	N	31.37	2118.98	19	5.4	707.337	3	35.5	1180000	1	8597	Utkin_019_20190916_ZR_BF_3-3.raw	1	1	127	145	Deamidation (NQ); Carbamidomethylation	N13:Deamidation (NQ):33.81;C18:Carbamidomethylation:1000.00
5	7	sp|Q90WA8|PA2B2_BUNFA	K.TYVYTC(+57.02)NKPDITC(+57.02)TGAKG.S	N	30.91	2047.93	18	7.1	683.657	3	25.72	237000	1	4569	Utkin_019_20190916_ZR_BF_3-3.raw	1	1	92	109	Carbamidomethylation	C6:Carbamidomethylation:1000.00;C13:Carbamidomethylation:1000.00
5	7	sp|Q90WA8|PA2B2_BUNFA	N.KPDITC(+57.02)TGAK.G	N	30.38	1089.55	10	6.9	545.785	2	17.86	317000	1	2913	Utkin_019_20190916_ZR_BF_3-3.raw	1	1	99	108	Carbamidomethylation	C6:Carbamidomethylation:1000.00
5	7	sp|Q90WA8|PA2B2_BUNFA	F.AAAPYNLAN(+.98)FGIN(+.98)KETHC(+57.02)Q	N	30.34	2119.96	19	4.8	707.665	3	36.19	0	1	8801	Utkin_019_20190916_ZR_BF_3-3.raw	0	0	127	145	Deamidation (NQ); Carbamidomethylation	N9:Deamidation (NQ):0.00;N13:Deamidation (NQ):7.82;C18:Carbamidomethylation:1000.00
5	7	sp|Q90WA8|PA2B2_BUNFA	G.TGTPLDELDR.C	N	29.47	1115.55	10	5.3	558.783	2	32.4	418000	1	7390	Utkin_019_20190916_ZR_BF_3-3.raw	1	1	59	68
5	7	sp|Q90WA8|PA2B2_BUNFA	R.AAALC(+57.02)FAAAPYNLA.N	N	29.37	1422.7	14	3.3	712.358	2	42.74	1810000	1	11783	Utkin_019_20190916_ZR_BF_3-3.raw	1	1	121	134	Carbamidomethylation	C5:Carbamidomethylation:1000.00
5	7	sp|Q90WA8|PA2B2_BUNFA	N.LANFGINK.E	N	29.24	875.486	8	5.5	438.753	2	29.68	1480000	1	6170	Utkin_019_20190916_ZR_BF_3-3.raw	1	1	133	140
5	7	sp|Q90WA8|PA2B2_BUNFA	C.NKPDITC(+57.02)TGAK.G	N	28.7	1203.59	11	6.4	602.807	2	18.15	377000	1	2959	Utkin_019_20190916_ZR_BF_3-3.raw	1	1	98	108	Carbamidomethylation	C7:Carbamidomethylation:1000.00
5	7	sp|Q90WA8|PA2B2_BUNFA	G.N(+.98)C(+57.02)IPYFK.T	N	28.55	941.432	7	3.2	471.725	2	34.13	102000	1	8152	Utkin_019_20190916_ZR_BF_3-3.raw	1	1	85	91	Deamidation (NQ); Carbamidomethylation	N1:Deamidation (NQ):1000.00;C2:Carbamidomethylation:1000.00
5	7	sp|Q90WA8|PA2B2_BUNFA	R.AAALC(+57.02)FAAAP.Y	N	28.33	961.469	10	7.5	481.745	2	36.26	708000	1	8815	Utkin_019_20190916_ZR_BF_3-3.raw	1	1	121	130	Carbamidomethylation	C5:Carbamidomethylation:1000.00
5	7	sp|Q90WA8|PA2B2_BUNFA	K.N(+.98)MIEC(+57.02)AGTR.T	N	26.94	1051.44	9	7.1	526.732	2	26.56	622000	1	4912	Utkin_019_20190916_ZR_BF_3-3.raw	1	1	34	42	Deamidation (NQ); Carbamidomethylation	N1:Deamidation (NQ):1000.00;C5:Carbamidomethylation:1000.00
5	7	sp|Q90WA8|PA2B2_BUNFA	K.NMIEC(+57.02)AGTR.T	N	26.6	1050.46	9	6.7	526.24	2	23.68	21600000	1	3981	Utkin_019_20190916_ZR_BF_3-3.raw	1	1	34	42	Carbamidomethylation	C5:Carbamidomethylation:1000.00
5	7	sp|Q90WA8|PA2B2_BUNFA	L.NLLQFKN(+.98)M(+15.99)IEC(+57.02)AGTR.T	Y	25.92	1810.87	15	5.2	604.634	3	34.15	180000	1	8185	Utkin_019_20190916_ZR_BF_3-3.raw	1	1	28	42	Deamidation (NQ); Oxidation (M); Carbamidomethylation	N7:Deamidation (NQ):32.97;M8:Oxidation (M):1000.00;C11:Carbamidomethylation:1000.00
6	10	B2KNL1|B2KNL1_BUNFA	K.TYEYTC(+57.02)NKPDITC(+57.02)TDAK.G	N	61.47	2078.89	17	6.2	1040.46	2	25.38	5270000000	1	4741	Utkin_019_20190916_ZR_BF_3-3.raw	45	45	92	108	Carbamidomethylation	C6:Carbamidomethylation:1000.00;C13:Carbamidomethylation:1000.00
6	10	B2KNL1|B2KNL1_BUNFA	R.AAAIC(+57.02)FAAAPYNLANFGIDKEK.H	N	60.64	2354.17	22	7.3	1178.1	2	41.65	15500000	1	11195	Utkin_019_20190916_ZR_BF_3-3.raw	2	2	121	142	Carbamidomethylation	C5:Carbamidomethylation:1000.00
6	10	B2KNL1|B2KNL1_BUNFA	K.TYEYTC(+57.02)N(+.98)KPDITC(+57.02)TDAK.G	N	59.03	2079.88	17	4.9	1040.95	2	26.49	544000000	1	5013	Utkin_019_20190916_ZR_BF_3-3.raw	2	2	92	108	Carbamidomethylation; Deamidation (NQ)	C6:Carbamidomethylation:1000.00;N7:Deamidation (NQ):1000.00;C13:Carbamidomethylation:1000.00
6	10	B2KNL1|B2KNL1_BUNFA	K.TYEYTC(+57.02)NKPDITC(+57.02)TD.A	N	54.71	1879.76	15	8	940.895	2	27.95	63200000	1	5587	Utkin_019_20190916_ZR_BF_3-3.raw	2	2	92	106	Carbamidomethylation	C6:Carbamidomethylation:1000.00;C13:Carbamidomethylation:1000.00
6	10	B2KNL1|B2KNL1_BUNFA	C.FAAAPYNLANFGIDKEK.H	N	54.36	1867.95	17	5.2	623.659	3	37.93	246000	1	9577	Utkin_019_20190916_ZR_BF_3-3.raw	2	2	126	142
6	10	B2KNL1|B2KNL1_BUNFA	Y.FKTYEYTC(+57.02)NKPDITC(+57.02)TDAK.G	N	52.69	2354.06	19	8.4	589.526	4	26.94	9140000	1	5064	Utkin_019_20190916_ZR_BF_3-3.raw	6	6	90	108	Carbamidomethylation	C8:Carbamidomethylation:1000.00;C15:Carbamidomethylation:1000.00
6	10	B2KNL1|B2KNL1_BUNFA	R.C(+57.02)C(+57.02)QTHDHC(+57.02)YDNAKK.F	N	52.02	1835.71	14	7	918.871	2	15.33	1540000	1	2476	Utkin_019_20190916_ZR_BF_3-3.raw	4	4	69	82	Carbamidomethylation	C1:Carbamidomethylation:1000.00;C2:Carbamidomethylation:1000.00;C8:Carbamidomethylation:1000.00
6	10	B2KNL1|B2KNL1_BUNFA	F.AAAPYNLANFGIDKEK.H	N	51.28	1720.88	16	3.5	861.449	2	34.15	8040000	1	8150	Utkin_019_20190916_ZR_BF_3-3.raw	2	2	127	142
6	10	B2KNL1|B2KNL1_BUNFA	R.C(+57.02)C(+57.02)QTHDHC(+57.02)YDNAK.K	N	51.27	1707.62	13	5	854.821	2	15.89	39900000	1	2564	Utkin_019_20190916_ZR_BF_3-3.raw	27	27	69	81	Carbamidomethylation	C1:Carbamidomethylation:1000.00;C2:Carbamidomethylation:1000.00;C8:Carbamidomethylation:1000.00
6	10	B2KNL1|B2KNL1_BUNFA	T.YEYTC(+57.02)NKPDITC(+57.02)TDAK.G	N	50.84	1977.84	16	7.1	989.937	2	24.9	325000	1	4341	Utkin_019_20190916_ZR_BF_3-3.raw	2	2	93	108	Carbamidomethylation	C5:Carbamidomethylation:1000.00;C12:Carbamidomethylation:1000.00
6	10	B2KNL1|B2KNL1_BUNFA	R.AAAIC(+57.02)FAAAPYNLAN(+.98)FGIDKEK.H	N	50.73	2355.16	22	9	1178.6	2	41.16	655000	1	10980	Utkin_019_20190916_ZR_BF_3-3.raw	2	2	121	142	Carbamidomethylation; Deamidation (NQ)	C5:Carbamidomethylation:1000.00;N15:Deamidation (NQ):28.36
6	10	B2KNL1|B2KNL1_BUNFA	R.AAAIC(+57.02)FAAAPYNLANFGIDKEKHC(+57.02)Q	N	45	2779.32	25	-9.3	927.439	3	43.06	281000	1	11912	Utkin_019_20190916_ZR_BF_3-3.raw	2	2	121	145	Carbamidomethylation	C5:Carbamidomethylation:1000.00;C24:Carbamidomethylation:1000.00
6	10	B2KNL1|B2KNL1_BUNFA	Y.C(+57.02)GPGGTGTPLDELDR.C	N	44.91	1543.69	15	8.1	772.86	2	33.88	8970000	1	7959	Utkin_019_20190916_ZR_BF_3-3.raw	2	2	54	68	Carbamidomethylation	C1:Carbamidomethylation:1000.00
6	10	B2KNL1|B2KNL1_BUNFA	F.KTYEYTC(+57.02)NKPDITC(+57.02)TDAK.G	N	43.26	2206.99	18	7.5	552.758	4	23.38	938000	1	3939	Utkin_019_20190916_ZR_BF_3-3.raw	2	2	91	108	Carbamidomethylation	C7:Carbamidomethylation:1000.00;C14:Carbamidomethylation:1000.00
6	10	B2KNL1|B2KNL1_BUNFA	K.TYEYTC(+57.02)NKPDITC(+57.02)T.D	N	42.49	1764.73	14	5.8	883.379	2	28.5	2630000	1	5661	Utkin_019_20190916_ZR_BF_3-3.raw	1	1	92	105	Carbamidomethylation	C6:Carbamidomethylation:1000.00;C13:Carbamidomethylation:1000.00
6	10	B2KNL1|B2KNL1_BUNFA	K.TYEYTC(+57.02)NKPDITC(+57.02).T	N	42.47	1663.69	13	6.5	832.856	2	28.09	6870000	1	5494	Utkin_019_20190916_ZR_BF_3-3.raw	1	1	92	104	Carbamidomethylation	C6:Carbamidomethylation:1000.00;C13:Carbamidomethylation:1000.00
6	10	B2KNL1|B2KNL1_BUNFA	C.YC(+57.02)GPGGTGTPLDELDR.C	N	42.42	1706.76	16	3	854.388	2	34.47	0	1	8317	Utkin_019_20190916_ZR_BF_3-3.raw	0	0	53	68	Carbamidomethylation	C2:Carbamidomethylation:1000.00
6	10	B2KNL1|B2KNL1_BUNFA	C.FAAAPYNLANFGIDK.E	N	40.37	1610.81	15	8	806.418	2	41.42	1750000	1	11103	Utkin_019_20190916_ZR_BF_3-3.raw	1	1	126	140
6	10	B2KNL1|B2KNL1_BUNFA	G.GTGTPLDELDR.C	N	39.61	1172.57	11	9.1	587.296	2	33	1190000	1	7628	Utkin_019_20190916_ZR_BF_3-3.raw	1	1	58	68
6	10	B2KNL1|B2KNL1_BUNFA	F.AAAPYNLAN(+.98)FGIDKEK.H	N	38.71	1721.86	16	6	574.965	3	33.99	52000	1	8090	Utkin_019_20190916_ZR_BF_3-3.raw	1	1	127	142	Deamidation (NQ)	N9:Deamidation (NQ):28.36
6	10	B2KNL1|B2KNL1_BUNFA	R.AAAIC(+57.02)FAAAPYN(+.98)LAN.F	N	37.95	1537.72	15	6.3	769.874	2	41.4	152000	1	11113	Utkin_019_20190916_ZR_BF_3-3.raw	1	1	121	135	Carbamidomethylation; Deamidation (NQ)	C5:Carbamidomethylation:1000.00;N12:Deamidation (NQ):16.66
6	10	B2KNL1|B2KNL1_BUNFA	R.AAAIC(+57.02)FAAAPYN(+.98)LANFGIDKEKHC(+57.02)Q	N	37.67	2780.3	25	0.7	1391.16	2	43.06	57300	1	11917	Utkin_019_20190916_ZR_BF_3-3.raw	1	1	121	145	Carbamidomethylation; Deamidation (NQ)	C5:Carbamidomethylation:1000.00;N12:Deamidation (NQ):47.09;C24:Carbamidomethylation:1000.00
6	10	B2KNL1|B2KNL1_BUNFA	N.KPDITC(+57.02)TDAK.G	N	37.58	1147.55	10	7.2	574.789	2	18.41	455000	1	3006	Utkin_019_20190916_ZR_BF_3-3.raw	1	1	99	108	Carbamidomethylation	C6:Carbamidomethylation:1000.00
6	10	B2KNL1|B2KNL1_BUNFA	R.TWLAYVK.Y	N	37.45	879.485	7	6.8	440.753	2	34.71	1360000	1	8396	Utkin_019_20190916_ZR_BF_3-3.raw	1	1	43	49
6	10	B2KNL1|B2KNL1_BUNFA	Y.TC(+57.02)NKPDITC(+57.02)TDAK.G	N	37.16	1522.68	13	7	508.569	3	19.58	525000	1	3226	Utkin_019_20190916_ZR_BF_3-3.raw	2	2	96	108	Carbamidomethylation	C2:Carbamidomethylation:1000.00;C9:Carbamidomethylation:1000.00
6	10	B2KNL1|B2KNL1_BUNFA	K.TYEYTC(+57.02)NKPDITC(+57.02)TDAKG.S	N	36.66	2135.91	18	1.9	712.98	3	25	3140000	1	4375	Utkin_019_20190916_ZR_BF_3-3.raw	2	2	92	109	Carbamidomethylation	C6:Carbamidomethylation:1000.00;C13:Carbamidomethylation:1000.00
6	10	B2KNL1|B2KNL1_BUNFA	G.PGGTGTPLDELDR.C	N	36.45	1326.64	13	3.7	664.33	2	33.38	882000	1	7765	Utkin_019_20190916_ZR_BF_3-3.raw	1	1	56	68
6	10	B2KNL1|B2KNL1_BUNFA	R.AAAIC(+57.02)FAAAPYN.L	N	36.04	1238.58	12	6.1	620.299	2	37.59	4250000	1	9415	Utkin_019_20190916_ZR_BF_3-3.raw	1	1	121	132	Carbamidomethylation	C5:Carbamidomethylation:1000.00
6	10	B2KNL1|B2KNL1_BUNFA	K.N(+.98)MIEC(+57.02)AGTRTWLAYVKYAC(+57.02)YC(+57.02)GPGGTGTPLDELDR.C	Y	35.89	3995.79	35	-6	1332.93	3	36.4	0	1	8899	Utkin_019_20190916_ZR_BF_3-3.raw	0	0	34	68	Deamidation (NQ); Carbamidomethylation	N1:Deamidation (NQ):1000.00;C5:Carbamidomethylation:1000.00;C19:Carbamidomethylation:1000.00;C21:Carbamidomethylation:1000.00
6	10	B2KNL1|B2KNL1_BUNFA	R.AAAIC(+57.02)FAAAPYN(+.98).L	N	35.79	1239.56	12	8.6	620.792	2	38.78	498000	1	9909	Utkin_019_20190916_ZR_BF_3-3.raw	1	1	121	132	Carbamidomethylation; Deamidation (NQ)	C5:Carbamidomethylation:1000.00;N12:Deamidation (NQ):1000.00
6	10	B2KNL1|B2KNL1_BUNFA	G.SC(+57.02)IPYFKTYEYTC(+57.02)NKPDITC(+57.02)TDAK.G	Y	35.55	2974.32	24	9.2	992.456	3	29.76	697000	1	6235	Utkin_019_20190916_ZR_BF_3-3.raw	2	2	85	108	Carbamidomethylation	C2:Carbamidomethylation:1000.00;C13:Carbamidomethylation:1000.00;C20:Carbamidomethylation:1000.00
6	10	B2KNL1|B2KNL1_BUNFA	K.TYEYTC(+57.02)NKPDITC(+57.02)TDA.K	N	35.48	1950.8	16	5.6	976.412	2	28.8	5380000	1	5791	Utkin_019_20190916_ZR_BF_3-3.raw	1	1	92	107	Carbamidomethylation	C6:Carbamidomethylation:1000.00;C13:Carbamidomethylation:1000.00
6	10	B2KNL1|B2KNL1_BUNFA	R.AAAIC(+57.02)FAAAPY.N	N	34.85	1124.53	11	7.4	563.278	2	40.14	74800000	1	10495	Utkin_019_20190916_ZR_BF_3-3.raw	1	1	121	131	Carbamidomethylation	C5:Carbamidomethylation:1000.00
6	10	B2KNL1|B2KNL1_BUNFA	K.TYEYTC(+57.02)NKPD.I	N	34.14	1289.52	10	7.6	645.774	2	22.37	175000	1	3720	Utkin_019_20190916_ZR_BF_3-3.raw	1	1	92	101	Carbamidomethylation	C6:Carbamidomethylation:1000.00
6	10	B2KNL1|B2KNL1_BUNFA	R.AAAIC(+57.02)FAAAPYNLAN.F	N	33.77	1536.74	15	8	769.383	2	41.6	52100000	1	11165	Utkin_019_20190916_ZR_BF_3-3.raw	2	2	121	135	Carbamidomethylation	C5:Carbamidomethylation:1000.00
6	10	B2KNL1|B2KNL1_BUNFA	K.FGSC(+57.02)IPYFK.T	Y	30.88	1117.53	9	4.9	559.773	2	37.53	73800	1	9430	Utkin_019_20190916_ZR_BF_3-3.raw	1	1	83	91	Carbamidomethylation	C4:Carbamidomethylation:1000.00
6	10	B2KNL1|B2KNL1_BUNFA	K.YAC(+57.02)YC(+57.02)GPGGTGTPLDELDR.C	Y	30.56	2100.89	19	-1.9	1051.45	2	33.33	655000	1	7723	Utkin_019_20190916_ZR_BF_3-3.raw	1	1	50	68	Carbamidomethylation	C3:Carbamidomethylation:1000.00;C5:Carbamidomethylation:1000.00
6	10	B2KNL1|B2KNL1_BUNFA	C.NKPDITC(+57.02)TDAK.G	N	30.43	1261.6	11	6.9	631.81	2	18.63	622000	1	3043	Utkin_019_20190916_ZR_BF_3-3.raw	1	1	98	108	Carbamidomethylation	C7:Carbamidomethylation:1000.00
6	10	B2KNL1|B2KNL1_BUNFA	G.TGTPLDELDR.C	N	29.47	1115.55	10	5.3	558.783	2	32.4	418000	1	7390	Utkin_019_20190916_ZR_BF_3-3.raw	1	1	59	68
6	10	B2KNL1|B2KNL1_BUNFA	R.AAAIC(+57.02)FAAAPYNLA.N	N	29.37	1422.7	14	3.3	712.358	2	42.74	1810000	1	11783	Utkin_019_20190916_ZR_BF_3-3.raw	1	1	121	134	Carbamidomethylation	C5:Carbamidomethylation:1000.00
6	10	B2KNL1|B2KNL1_BUNFA	K.TYEYTC(+57.02)NK.P	N	28.92	1077.44	8	6.8	539.733	2	20.82	155000	1	3443	Utkin_019_20190916_ZR_BF_3-3.raw	1	1	92	99	Carbamidomethylation	C6:Carbamidomethylation:1000.00
6	10	B2KNL1|B2KNL1_BUNFA	K.TYEYTC(+57.02)N(+.98)KPDITC(+57.02)TD.A	N	28.74	1880.74	15	9.4	941.388	2	29.22	278000	1	6025	Utkin_019_20190916_ZR_BF_3-3.raw	1	1	92	106	Carbamidomethylation; Deamidation (NQ)	C6:Carbamidomethylation:1000.00;N7:Deamidation (NQ):1000.00;C13:Carbamidomethylation:1000.00
6	10	B2KNL1|B2KNL1_BUNFA	R.AAAIC(+57.02)FAAAP.Y	N	28.33	961.469	10	7.5	481.745	2	36.26	708000	1	8815	Utkin_019_20190916_ZR_BF_3-3.raw	1	1	121	130	Carbamidomethylation	C5:Carbamidomethylation:1000.00
6	10	B2KNL1|B2KNL1_BUNFA	K.N(+.98)MIEC(+57.02)AGTR.T	N	26.94	1051.44	9	7.1	526.732	2	26.56	622000	1	4912	Utkin_019_20190916_ZR_BF_3-3.raw	1	1	34	42	Deamidation (NQ); Carbamidomethylation	N1:Deamidation (NQ):1000.00;C5:Carbamidomethylation:1000.00
6	10	B2KNL1|B2KNL1_BUNFA	F.KTYEYTC(+57.02)N(+.98)KPDITC(+57.02)TDAK.G	N	26.75	2207.97	18	-4.5	1104.99	2	32.13	0	1	7327	Utkin_019_20190916_ZR_BF_3-3.raw	0	0	91	108	Carbamidomethylation; Deamidation (NQ)	C7:Carbamidomethylation:1000.00;N8:Deamidation (NQ):1000.00;C14:Carbamidomethylation:1000.00
6	10	B2KNL1|B2KNL1_BUNFA	K.NMIEC(+57.02)AGTR.T	N	26.6	1050.46	9	6.7	526.24	2	23.68	21600000	1	3981	Utkin_019_20190916_ZR_BF_3-3.raw	1	1	34	42	Carbamidomethylation	C5:Carbamidomethylation:1000.00
6	82	sp|Q7LZQ6|PA2BD_BUNFA	R.TWIAYVK.Y	N	37.45	879.485	7	6.8	440.753	2	34.71	1360000	1	8396	Utkin_019_20190916_ZR_BF_3-3.raw	1	1	16	22
6	82	sp|Q7LZQ6|PA2BD_BUNFA	K.N(+.98)MIEC(+57.02)AGTR.T	N	26.94	1051.44	9	7.1	526.732	2	26.56	622000	1	4912	Utkin_019_20190916_ZR_BF_3-3.raw	1	1	7	15	Deamidation (NQ); Carbamidomethylation	N1:Deamidation (NQ):1000.00;C5:Carbamidomethylation:1000.00
6	82	sp|Q7LZQ6|PA2BD_BUNFA	K.NMIEC(+57.02)AGTR.T	N	26.6	1050.46	9	6.7	526.24	2	23.68	21600000	1	3981	Utkin_019_20190916_ZR_BF_3-3.raw	1	1	7	15	Carbamidomethylation	C5:Carbamidomethylation:1000.00
7	4	sp|P00627|PA2B6_BUNFA	K.TYVYTC(+57.02)NKPDITC(+57.02)TGAK.G	N	62.25	1990.91	17	5.8	996.47	2	26.1	898000000	1	4797	Utkin_019_20190916_ZR_BF_3-3.raw	4	4	82	98	Carbamidomethylation	C6:Carbamidomethylation:1000.00;C13:Carbamidomethylation:1000.00
7	4	sp|P00627|PA2B6_BUNFA	R.AAAIC(+57.02)FAAAPYNLANFGIDKEK.H	N	60.64	2354.17	22	7.3	1178.1	2	41.65	15500000	1	11195	Utkin_019_20190916_ZR_BF_3-3.raw	2	2	111	132	Carbamidomethylation	C5:Carbamidomethylation:1000.00
7	4	sp|P00627|PA2B6_BUNFA	C.FAAAPYNLANFGIDKEK.H	N	54.36	1867.95	17	5.2	623.659	3	37.93	246000	1	9577	Utkin_019_20190916_ZR_BF_3-3.raw	2	2	116	132
7	4	sp|P00627|PA2B6_BUNFA	K.YGC(+57.02)YC(+57.02)GPGGTGTPLDELDR.C	N	54.09	2086.87	19	9.5	1044.45	2	32.56	1070000000	1	7497	Utkin_019_20190916_ZR_BF_3-3.raw	3	3	40	58	Carbamidomethylation	C3:Carbamidomethylation:1000.00;C5:Carbamidomethylation:1000.00
7	4	sp|P00627|PA2B6_BUNFA	R.C(+57.02)C(+57.02)QTHDHC(+57.02)YDNAKK.F	N	52.02	1835.71	14	7	918.871	2	15.33	1540000	1	2476	Utkin_019_20190916_ZR_BF_3-3.raw	4	4	59	72	Carbamidomethylation	C1:Carbamidomethylation:1000.00;C2:Carbamidomethylation:1000.00;C8:Carbamidomethylation:1000.00
7	4	sp|P00627|PA2B6_BUNFA	F.AAAPYNLANFGIDKEK.H	N	51.28	1720.88	16	3.5	861.449	2	34.15	8040000	1	8150	Utkin_019_20190916_ZR_BF_3-3.raw	2	2	117	132
7	4	sp|P00627|PA2B6_BUNFA	R.C(+57.02)C(+57.02)QTHDHC(+57.02)YDNAK.K	N	51.27	1707.62	13	5	854.821	2	15.89	39900000	1	2564	Utkin_019_20190916_ZR_BF_3-3.raw	27	27	59	71	Carbamidomethylation	C1:Carbamidomethylation:1000.00;C2:Carbamidomethylation:1000.00;C8:Carbamidomethylation:1000.00
7	4	sp|P00627|PA2B6_BUNFA	R.AAAIC(+57.02)FAAAPYNLAN(+.98)FGIDKEK.H	N	50.73	2355.16	22	9	1178.6	2	41.16	655000	1	10980	Utkin_019_20190916_ZR_BF_3-3.raw	2	2	111	132	Carbamidomethylation; Deamidation (NQ)	C5:Carbamidomethylation:1000.00;N15:Deamidation (NQ):28.36
7	4	sp|P00627|PA2B6_BUNFA	K.TYVYTC(+57.02)NKPDITC(+57.02)TGA.K	N	48.17	1862.82	16	7	932.423	2	29.34	787000	1	6070	Utkin_019_20190916_ZR_BF_3-3.raw	1	1	82	97	Carbamidomethylation	C6:Carbamidomethylation:1000.00;C13:Carbamidomethylation:1000.00
7	4	sp|P00627|PA2B6_BUNFA	K.TYVYTC(+57.02)NKPDITC(+57.02)TG.A	N	45.71	1791.78	15	6.9	896.904	2	28.79	2180000	1	5805	Utkin_019_20190916_ZR_BF_3-3.raw	1	1	82	96	Carbamidomethylation	C6:Carbamidomethylation:1000.00;C13:Carbamidomethylation:1000.00
7	4	sp|P00627|PA2B6_BUNFA	K.FGNC(+57.02)IPYLK.T	Y	45.5	1110.55	9	6.5	556.288	2	34.46	25000000	1	8283	Utkin_019_20190916_ZR_BF_3-3.raw	1	1	73	81	Carbamidomethylation	C4:Carbamidomethylation:1000.00
7	4	sp|P00627|PA2B6_BUNFA	K.TYVYTC(+57.02)NKPDITC(+57.02)T.G	N	45.02	1734.76	14	5.1	868.391	2	29.02	965000	1	5899	Utkin_019_20190916_ZR_BF_3-3.raw	1	1	82	95	Carbamidomethylation	C6:Carbamidomethylation:1000.00;C13:Carbamidomethylation:1000.00
7	4	sp|P00627|PA2B6_BUNFA	R.AAAIC(+57.02)FAAAPYNLANFGIDKEKHC(+57.02)Q	N	45	2779.32	25	-9.3	927.439	3	43.06	281000	1	11912	Utkin_019_20190916_ZR_BF_3-3.raw	2	2	111	135	Carbamidomethylation	C5:Carbamidomethylation:1000.00;C24:Carbamidomethylation:1000.00
7	4	sp|P00627|PA2B6_BUNFA	Y.C(+57.02)GPGGTGTPLDELDR.C	N	44.91	1543.69	15	8.1	772.86	2	33.88	8970000	1	7959	Utkin_019_20190916_ZR_BF_3-3.raw	2	2	44	58	Carbamidomethylation	C1:Carbamidomethylation:1000.00
7	4	sp|P00627|PA2B6_BUNFA	K.KFGN(+.98)C(+57.02)IPYLK.T	Y	43.71	1239.63	10	8	620.828	2	33.81	922000	1	7988	Utkin_019_20190916_ZR_BF_3-3.raw	1	1	72	81	Deamidation (NQ); Carbamidomethylation	N4:Deamidation (NQ):1000.00;C5:Carbamidomethylation:1000.00
7	4	sp|P00627|PA2B6_BUNFA	C.YC(+57.02)GPGGTGTPLDELDR.C	N	42.42	1706.76	16	3	854.388	2	34.47	0	1	8317	Utkin_019_20190916_ZR_BF_3-3.raw	0	0	43	58	Carbamidomethylation	C2:Carbamidomethylation:1000.00
7	4	sp|P00627|PA2B6_BUNFA	K.N(+.98)M(+15.99)IEC(+57.02)AGTRTWLAYVKYGC(+57.02)YC(+57.02)GPGGTGTPLDELDR.C	Y	41.07	3997.77	35	-2.8	1333.6	3	36.38	469000	1	8899	Utkin_019_20190916_ZR_BF_3-3.raw	1	1	24	58	Deamidation (NQ); Oxidation (M); Carbamidomethylation	N1:Deamidation (NQ):1000.00;M2:Oxidation (M):1000.00;C5:Carbamidomethylation:1000.00;C19:Carbamidomethylation:1000.00;C21:Carbamidomethylation:1000.00
7	4	sp|P00627|PA2B6_BUNFA	K.TYVYTC(+57.02)NKPDITC(+57.02)TGAKGSC(+57.02)GR.N	N	40.88	2508.12	22	7	628.042	4	24.22	369000	1	4142	Utkin_019_20190916_ZR_BF_3-3.raw	2	2	82	103	Carbamidomethylation	C6:Carbamidomethylation:1000.00;C13:Carbamidomethylation:1000.00;C20:Carbamidomethylation:1000.00
7	4	sp|P00627|PA2B6_BUNFA	R.NVC(+57.02)DC(+57.02)DR.A	N	40.43	937.338	7	6.7	469.68	2	26.36	24700000	1	6939	Utkin_019_20190916_ZR_BF_3-3.raw	6	6	104	110	Carbamidomethylation	C3:Carbamidomethylation:1000.00;C5:Carbamidomethylation:1000.00
7	4	sp|P00627|PA2B6_BUNFA	C.FAAAPYNLANFGIDK.E	N	40.37	1610.81	15	8	806.418	2	41.42	1750000	1	11103	Utkin_019_20190916_ZR_BF_3-3.raw	1	1	116	130
7	4	sp|P00627|PA2B6_BUNFA	K.FGN(+.98)C(+57.02)IPYLK.T	Y	40.27	1111.54	9	7.9	556.78	2	36.77	83100	1	9074	Utkin_019_20190916_ZR_BF_3-3.raw	1	1	73	81	Deamidation (NQ); Carbamidomethylation	N3:Deamidation (NQ):1000.00;C4:Carbamidomethylation:1000.00
7	4	sp|P00627|PA2B6_BUNFA	G.GTGTPLDELDR.C	N	39.61	1172.57	11	9.1	587.296	2	33	1190000	1	7628	Utkin_019_20190916_ZR_BF_3-3.raw	1	1	48	58
7	4	sp|P00627|PA2B6_BUNFA	F.AAAPYNLAN(+.98)FGIDKEK.H	N	38.71	1721.86	16	6	574.965	3	33.99	52000	1	8090	Utkin_019_20190916_ZR_BF_3-3.raw	1	1	117	132	Deamidation (NQ)	N9:Deamidation (NQ):28.36
7	4	sp|P00627|PA2B6_BUNFA	R.AAAIC(+57.02)FAAAPYN(+.98)LAN.F	N	37.95	1537.72	15	6.3	769.874	2	41.4	152000	1	11113	Utkin_019_20190916_ZR_BF_3-3.raw	1	1	111	125	Carbamidomethylation; Deamidation (NQ)	C5:Carbamidomethylation:1000.00;N12:Deamidation (NQ):16.66
7	4	sp|P00627|PA2B6_BUNFA	R.AAAIC(+57.02)FAAAPYN(+.98)LANFGIDKEKHC(+57.02)Q	N	37.67	2780.3	25	0.7	1391.16	2	43.06	57300	1	11917	Utkin_019_20190916_ZR_BF_3-3.raw	1	1	111	135	Carbamidomethylation; Deamidation (NQ)	C5:Carbamidomethylation:1000.00;N12:Deamidation (NQ):47.09;C24:Carbamidomethylation:1000.00
7	4	sp|P00627|PA2B6_BUNFA	K.KFGNC(+57.02)IPYLK.T	Y	37.6	1238.65	10	7.9	620.336	2	32.25	10500000	1	7322	Utkin_019_20190916_ZR_BF_3-3.raw	2	2	72	81	Carbamidomethylation	C5:Carbamidomethylation:1000.00
7	4	sp|P00627|PA2B6_BUNFA	R.TWLAYVK.Y	N	37.45	879.485	7	6.8	440.753	2	34.71	1360000	1	8396	Utkin_019_20190916_ZR_BF_3-3.raw	1	1	33	39
7	4	sp|P00627|PA2B6_BUNFA	K.YGC(+57.02)YC(+57.02)GPGGTGTPLDELDRC(+57.02)C(+57.02)QTHDHC(+57.02)YDNAK.K	Y	36.92	3776.48	32	9.6	756.311	5	31.24	379000	1	6899	Utkin_019_20190916_ZR_BF_3-3.raw	2	2	40	71	Carbamidomethylation	C3:Carbamidomethylation:1000.00;C5:Carbamidomethylation:1000.00;C20:Carbamidomethylation:1000.00;C21:Carbamidomethylation:1000.00;C27:Carbamidomethylation:1000.00
7	4	sp|P00627|PA2B6_BUNFA	G.PGGTGTPLDELDR.C	N	36.45	1326.64	13	3.7	664.33	2	33.38	882000	1	7765	Utkin_019_20190916_ZR_BF_3-3.raw	1	1	46	58
7	4	sp|P00627|PA2B6_BUNFA	N.M(+15.99)IEC(+57.02)AGTRTWLAYVKYGC(+57.02)YC(+57.02)GPGGTGTPLDELDR.C	Y	36.17	3882.75	34	-7.2	971.687	4	41.81	505000	1	11279	Utkin_019_20190916_ZR_BF_3-3.raw	1	1	25	58	Oxidation (M); Carbamidomethylation	M1:Oxidation (M):1000.00;C4:Carbamidomethylation:1000.00;C18:Carbamidomethylation:1000.00;C20:Carbamidomethylation:1000.00
7	4	sp|P00627|PA2B6_BUNFA	R.AAAIC(+57.02)FAAAPYN.L	N	36.04	1238.58	12	6.1	620.299	2	37.59	4250000	1	9415	Utkin_019_20190916_ZR_BF_3-3.raw	1	1	111	122	Carbamidomethylation	C5:Carbamidomethylation:1000.00
7	4	sp|P00627|PA2B6_BUNFA	T.YVYTC(+57.02)NKPDITC(+57.02)TGAK.G	N	35.85	1889.87	16	6.6	630.966	3	24.97	0	1	4373	Utkin_019_20190916_ZR_BF_3-3.raw	0	0	83	98	Carbamidomethylation	C5:Carbamidomethylation:1000.00;C12:Carbamidomethylation:1000.00
7	4	sp|P00627|PA2B6_BUNFA	R.AAAIC(+57.02)FAAAPYN(+.98).L	N	35.79	1239.56	12	8.6	620.792	2	38.78	498000	1	9909	Utkin_019_20190916_ZR_BF_3-3.raw	1	1	111	122	Carbamidomethylation; Deamidation (NQ)	C5:Carbamidomethylation:1000.00;N12:Deamidation (NQ):1000.00
7	4	sp|P00627|PA2B6_BUNFA	R.AAAIC(+57.02)FAAAPY.N	N	34.85	1124.53	11	7.4	563.278	2	40.14	74800000	1	10495	Utkin_019_20190916_ZR_BF_3-3.raw	1	1	111	121	Carbamidomethylation	C5:Carbamidomethylation:1000.00
7	4	sp|P00627|PA2B6_BUNFA	R.AAAIC(+57.02)FAAAPYNLAN.F	N	33.77	1536.74	15	8	769.383	2	41.6	52100000	1	11165	Utkin_019_20190916_ZR_BF_3-3.raw	2	2	111	125	Carbamidomethylation	C5:Carbamidomethylation:1000.00
7	4	sp|P00627|PA2B6_BUNFA	K.TYVYTC(+57.02)NKPDITC(+57.02).T	N	32.06	1633.71	13	6.5	817.868	2	28.8	1050000	1	5806	Utkin_019_20190916_ZR_BF_3-3.raw	1	1	82	94	Carbamidomethylation	C6:Carbamidomethylation:1000.00;C13:Carbamidomethylation:1000.00
7	4	sp|P00627|PA2B6_BUNFA	K.TYVYTC(+57.02)NKPDITC(+57.02)TGAKG.S	N	30.91	2047.93	18	7.1	683.657	3	25.72	237000	1	4569	Utkin_019_20190916_ZR_BF_3-3.raw	1	1	82	99	Carbamidomethylation	C6:Carbamidomethylation:1000.00;C13:Carbamidomethylation:1000.00
7	4	sp|P00627|PA2B6_BUNFA	N.KPDITC(+57.02)TGAK.G	N	30.38	1089.55	10	6.9	545.785	2	17.86	317000	1	2913	Utkin_019_20190916_ZR_BF_3-3.raw	1	1	89	98	Carbamidomethylation	C6:Carbamidomethylation:1000.00
7	4	sp|P00627|PA2B6_BUNFA	G.TGTPLDELDR.C	N	29.47	1115.55	10	5.3	558.783	2	32.4	418000	1	7390	Utkin_019_20190916_ZR_BF_3-3.raw	1	1	49	58
7	4	sp|P00627|PA2B6_BUNFA	R.AAAIC(+57.02)FAAAPYNLA.N	N	29.37	1422.7	14	3.3	712.358	2	42.74	1810000	1	11783	Utkin_019_20190916_ZR_BF_3-3.raw	1	1	111	124	Carbamidomethylation	C5:Carbamidomethylation:1000.00
7	4	sp|P00627|PA2B6_BUNFA	C.NKPDITC(+57.02)TGAK.G	N	28.7	1203.59	11	6.4	602.807	2	18.15	377000	1	2959	Utkin_019_20190916_ZR_BF_3-3.raw	1	1	88	98	Carbamidomethylation	C7:Carbamidomethylation:1000.00
7	4	sp|P00627|PA2B6_BUNFA	R.AAAIC(+57.02)FAAAP.Y	N	28.33	961.469	10	7.5	481.745	2	36.26	708000	1	8815	Utkin_019_20190916_ZR_BF_3-3.raw	1	1	111	120	Carbamidomethylation	C5:Carbamidomethylation:1000.00
7	4	sp|P00627|PA2B6_BUNFA	K.N(+.98)MIEC(+57.02)AGTR.T	N	26.94	1051.44	9	7.1	526.732	2	26.56	622000	1	4912	Utkin_019_20190916_ZR_BF_3-3.raw	1	1	24	32	Deamidation (NQ); Carbamidomethylation	N1:Deamidation (NQ):1000.00;C5:Carbamidomethylation:1000.00
7	4	sp|P00627|PA2B6_BUNFA	K.NMIEC(+57.02)AGTR.T	N	26.6	1050.46	9	6.7	526.24	2	23.68	21600000	1	3981	Utkin_019_20190916_ZR_BF_3-3.raw	1	1	24	32	Carbamidomethylation	C5:Carbamidomethylation:1000.00
7	9	B2KNL8|B2KNL8_BUNFA	K.TYVYTC(+57.02)NKPDITC(+57.02)TGAK.G	N	62.25	1990.91	17	5.8	996.47	2	26.1	898000000	1	4797	Utkin_019_20190916_ZR_BF_3-3.raw	4	4	92	108	Carbamidomethylation	C6:Carbamidomethylation:1000.00;C13:Carbamidomethylation:1000.00
7	9	B2KNL8|B2KNL8_BUNFA	R.AAAIC(+57.02)FAAAPYNLANFGIDKEK.H	N	60.64	2354.17	22	7.3	1178.1	2	41.65	15500000	1	11195	Utkin_019_20190916_ZR_BF_3-3.raw	2	2	121	142	Carbamidomethylation	C5:Carbamidomethylation:1000.00
7	9	B2KNL8|B2KNL8_BUNFA	C.FAAAPYNLANFGIDKEK.H	N	54.36	1867.95	17	5.2	623.659	3	37.93	246000	1	9577	Utkin_019_20190916_ZR_BF_3-3.raw	2	2	126	142
7	9	B2KNL8|B2KNL8_BUNFA	K.YGC(+57.02)YC(+57.02)GPGGTGTPLDELDR.C	N	54.09	2086.87	19	9.5	1044.45	2	32.56	1070000000	1	7497	Utkin_019_20190916_ZR_BF_3-3.raw	3	3	50	68	Carbamidomethylation	C3:Carbamidomethylation:1000.00;C5:Carbamidomethylation:1000.00
7	9	B2KNL8|B2KNL8_BUNFA	R.C(+57.02)C(+57.02)QTHDHC(+57.02)YDNAKK.F	N	52.02	1835.71	14	7	918.871	2	15.33	1540000	1	2476	Utkin_019_20190916_ZR_BF_3-3.raw	4	4	69	82	Carbamidomethylation	C1:Carbamidomethylation:1000.00;C2:Carbamidomethylation:1000.00;C8:Carbamidomethylation:1000.00
7	9	B2KNL8|B2KNL8_BUNFA	F.AAAPYNLANFGIDKEK.H	N	51.28	1720.88	16	3.5	861.449	2	34.15	8040000	1	8150	Utkin_019_20190916_ZR_BF_3-3.raw	2	2	127	142
7	9	B2KNL8|B2KNL8_BUNFA	R.C(+57.02)C(+57.02)QTHDHC(+57.02)YDNAK.K	N	51.27	1707.62	13	5	854.821	2	15.89	39900000	1	2564	Utkin_019_20190916_ZR_BF_3-3.raw	27	27	69	81	Carbamidomethylation	C1:Carbamidomethylation:1000.00;C2:Carbamidomethylation:1000.00;C8:Carbamidomethylation:1000.00
7	9	B2KNL8|B2KNL8_BUNFA	R.AAAIC(+57.02)FAAAPYNLAN(+.98)FGIDKEK.H	N	50.73	2355.16	22	9	1178.6	2	41.16	655000	1	10980	Utkin_019_20190916_ZR_BF_3-3.raw	2	2	121	142	Carbamidomethylation; Deamidation (NQ)	C5:Carbamidomethylation:1000.00;N15:Deamidation (NQ):28.36
7	9	B2KNL8|B2KNL8_BUNFA	K.TYVYTC(+57.02)NKPDITC(+57.02)TGA.K	N	48.17	1862.82	16	7	932.423	2	29.34	787000	1	6070	Utkin_019_20190916_ZR_BF_3-3.raw	1	1	92	107	Carbamidomethylation	C6:Carbamidomethylation:1000.00;C13:Carbamidomethylation:1000.00
7	9	B2KNL8|B2KNL8_BUNFA	K.TYVYTC(+57.02)NKPDITC(+57.02)TG.A	N	45.71	1791.78	15	6.9	896.904	2	28.79	2180000	1	5805	Utkin_019_20190916_ZR_BF_3-3.raw	1	1	92	106	Carbamidomethylation	C6:Carbamidomethylation:1000.00;C13:Carbamidomethylation:1000.00
7	9	B2KNL8|B2KNL8_BUNFA	K.FGNC(+57.02)IPYLK.T	Y	45.5	1110.55	9	6.5	556.288	2	34.46	25000000	1	8283	Utkin_019_20190916_ZR_BF_3-3.raw	1	1	83	91	Carbamidomethylation	C4:Carbamidomethylation:1000.00
7	9	B2KNL8|B2KNL8_BUNFA	K.TYVYTC(+57.02)NKPDITC(+57.02)T.G	N	45.02	1734.76	14	5.1	868.391	2	29.02	965000	1	5899	Utkin_019_20190916_ZR_BF_3-3.raw	1	1	92	105	Carbamidomethylation	C6:Carbamidomethylation:1000.00;C13:Carbamidomethylation:1000.00
7	9	B2KNL8|B2KNL8_BUNFA	R.AAAIC(+57.02)FAAAPYNLANFGIDKEKHC(+57.02)Q	N	45	2779.32	25	-9.3	927.439	3	43.06	281000	1	11912	Utkin_019_20190916_ZR_BF_3-3.raw	2	2	121	145	Carbamidomethylation	C5:Carbamidomethylation:1000.00;C24:Carbamidomethylation:1000.00
7	9	B2KNL8|B2KNL8_BUNFA	Y.C(+57.02)GPGGTGTPLDELDR.C	N	44.91	1543.69	15	8.1	772.86	2	33.88	8970000	1	7959	Utkin_019_20190916_ZR_BF_3-3.raw	2	2	54	68	Carbamidomethylation	C1:Carbamidomethylation:1000.00
7	9	B2KNL8|B2KNL8_BUNFA	K.KFGN(+.98)C(+57.02)IPYLK.T	Y	43.71	1239.63	10	8	620.828	2	33.81	922000	1	7988	Utkin_019_20190916_ZR_BF_3-3.raw	1	1	82	91	Deamidation (NQ); Carbamidomethylation	N4:Deamidation (NQ):1000.00;C5:Carbamidomethylation:1000.00
7	9	B2KNL8|B2KNL8_BUNFA	C.YC(+57.02)GPGGTGTPLDELDR.C	N	42.42	1706.76	16	3	854.388	2	34.47	0	1	8317	Utkin_019_20190916_ZR_BF_3-3.raw	0	0	53	68	Carbamidomethylation	C2:Carbamidomethylation:1000.00
7	9	B2KNL8|B2KNL8_BUNFA	K.N(+.98)M(+15.99)IEC(+57.02)AGTRTWLAYVKYGC(+57.02)YC(+57.02)GPGGTGTPLDELDR.C	Y	41.07	3997.77	35	-2.8	1333.6	3	36.38	469000	1	8899	Utkin_019_20190916_ZR_BF_3-3.raw	1	1	34	68	Deamidation (NQ); Oxidation (M); Carbamidomethylation	N1:Deamidation (NQ):1000.00;M2:Oxidation (M):1000.00;C5:Carbamidomethylation:1000.00;C19:Carbamidomethylation:1000.00;C21:Carbamidomethylation:1000.00
7	9	B2KNL8|B2KNL8_BUNFA	K.TYVYTC(+57.02)NKPDITC(+57.02)TGAKGSC(+57.02)GR.T	N	40.88	2508.12	22	7	628.042	4	24.22	369000	1	4142	Utkin_019_20190916_ZR_BF_3-3.raw	2	2	92	113	Carbamidomethylation	C6:Carbamidomethylation:1000.00;C13:Carbamidomethylation:1000.00;C20:Carbamidomethylation:1000.00
7	9	B2KNL8|B2KNL8_BUNFA	C.FAAAPYNLANFGIDK.E	N	40.37	1610.81	15	8	806.418	2	41.42	1750000	1	11103	Utkin_019_20190916_ZR_BF_3-3.raw	1	1	126	140
7	9	B2KNL8|B2KNL8_BUNFA	K.FGN(+.98)C(+57.02)IPYLK.T	Y	40.27	1111.54	9	7.9	556.78	2	36.77	83100	1	9074	Utkin_019_20190916_ZR_BF_3-3.raw	1	1	83	91	Deamidation (NQ); Carbamidomethylation	N3:Deamidation (NQ):1000.00;C4:Carbamidomethylation:1000.00
7	9	B2KNL8|B2KNL8_BUNFA	G.GTGTPLDELDR.C	N	39.61	1172.57	11	9.1	587.296	2	33	1190000	1	7628	Utkin_019_20190916_ZR_BF_3-3.raw	1	1	58	68
7	9	B2KNL8|B2KNL8_BUNFA	F.AAAPYNLAN(+.98)FGIDKEK.H	N	38.71	1721.86	16	6	574.965	3	33.99	52000	1	8090	Utkin_019_20190916_ZR_BF_3-3.raw	1	1	127	142	Deamidation (NQ)	N9:Deamidation (NQ):28.36
7	9	B2KNL8|B2KNL8_BUNFA	R.AAAIC(+57.02)FAAAPYN(+.98)LAN.F	N	37.95	1537.72	15	6.3	769.874	2	41.4	152000	1	11113	Utkin_019_20190916_ZR_BF_3-3.raw	1	1	121	135	Carbamidomethylation; Deamidation (NQ)	C5:Carbamidomethylation:1000.00;N12:Deamidation (NQ):16.66
7	9	B2KNL8|B2KNL8_BUNFA	R.AAAIC(+57.02)FAAAPYN(+.98)LANFGIDKEKHC(+57.02)Q	N	37.67	2780.3	25	0.7	1391.16	2	43.06	57300	1	11917	Utkin_019_20190916_ZR_BF_3-3.raw	1	1	121	145	Carbamidomethylation; Deamidation (NQ)	C5:Carbamidomethylation:1000.00;N12:Deamidation (NQ):47.09;C24:Carbamidomethylation:1000.00
7	9	B2KNL8|B2KNL8_BUNFA	K.KFGNC(+57.02)IPYLK.T	Y	37.6	1238.65	10	7.9	620.336	2	32.25	10500000	1	7322	Utkin_019_20190916_ZR_BF_3-3.raw	2	2	82	91	Carbamidomethylation	C5:Carbamidomethylation:1000.00
7	9	B2KNL8|B2KNL8_BUNFA	R.TWLAYVK.Y	N	37.45	879.485	7	6.8	440.753	2	34.71	1360000	1	8396	Utkin_019_20190916_ZR_BF_3-3.raw	1	1	43	49
7	9	B2KNL8|B2KNL8_BUNFA	K.YGC(+57.02)YC(+57.02)GPGGTGTPLDELDRC(+57.02)C(+57.02)QTHDHC(+57.02)YDNAK.K	Y	36.92	3776.48	32	9.6	756.311	5	31.24	379000	1	6899	Utkin_019_20190916_ZR_BF_3-3.raw	2	2	50	81	Carbamidomethylation	C3:Carbamidomethylation:1000.00;C5:Carbamidomethylation:1000.00;C20:Carbamidomethylation:1000.00;C21:Carbamidomethylation:1000.00;C27:Carbamidomethylation:1000.00
7	9	B2KNL8|B2KNL8_BUNFA	G.PGGTGTPLDELDR.C	N	36.45	1326.64	13	3.7	664.33	2	33.38	882000	1	7765	Utkin_019_20190916_ZR_BF_3-3.raw	1	1	56	68
7	9	B2KNL8|B2KNL8_BUNFA	N.M(+15.99)IEC(+57.02)AGTRTWLAYVKYGC(+57.02)YC(+57.02)GPGGTGTPLDELDR.C	Y	36.17	3882.75	34	-7.2	971.687	4	41.81	505000	1	11279	Utkin_019_20190916_ZR_BF_3-3.raw	1	1	35	68	Oxidation (M); Carbamidomethylation	M1:Oxidation (M):1000.00;C4:Carbamidomethylation:1000.00;C18:Carbamidomethylation:1000.00;C20:Carbamidomethylation:1000.00
7	9	B2KNL8|B2KNL8_BUNFA	R.AAAIC(+57.02)FAAAPYN.L	N	36.04	1238.58	12	6.1	620.299	2	37.59	4250000	1	9415	Utkin_019_20190916_ZR_BF_3-3.raw	1	1	121	132	Carbamidomethylation	C5:Carbamidomethylation:1000.00
7	9	B2KNL8|B2KNL8_BUNFA	T.YVYTC(+57.02)NKPDITC(+57.02)TGAK.G	N	35.85	1889.87	16	6.6	630.966	3	24.97	0	1	4373	Utkin_019_20190916_ZR_BF_3-3.raw	0	0	93	108	Carbamidomethylation	C5:Carbamidomethylation:1000.00;C12:Carbamidomethylation:1000.00
7	9	B2KNL8|B2KNL8_BUNFA	R.AAAIC(+57.02)FAAAPYN(+.98).L	N	35.79	1239.56	12	8.6	620.792	2	38.78	498000	1	9909	Utkin_019_20190916_ZR_BF_3-3.raw	1	1	121	132	Carbamidomethylation; Deamidation (NQ)	C5:Carbamidomethylation:1000.00;N12:Deamidation (NQ):1000.00
7	9	B2KNL8|B2KNL8_BUNFA	R.AAAIC(+57.02)FAAAPY.N	N	34.85	1124.53	11	7.4	563.278	2	40.14	74800000	1	10495	Utkin_019_20190916_ZR_BF_3-3.raw	1	1	121	131	Carbamidomethylation	C5:Carbamidomethylation:1000.00
7	9	B2KNL8|B2KNL8_BUNFA	R.AAAIC(+57.02)FAAAPYNLAN.F	N	33.77	1536.74	15	8	769.383	2	41.6	52100000	1	11165	Utkin_019_20190916_ZR_BF_3-3.raw	2	2	121	135	Carbamidomethylation	C5:Carbamidomethylation:1000.00
7	9	B2KNL8|B2KNL8_BUNFA	K.TYVYTC(+57.02)NKPDITC(+57.02).T	N	32.06	1633.71	13	6.5	817.868	2	28.8	1050000	1	5806	Utkin_019_20190916_ZR_BF_3-3.raw	1	1	92	104	Carbamidomethylation	C6:Carbamidomethylation:1000.00;C13:Carbamidomethylation:1000.00
7	9	B2KNL8|B2KNL8_BUNFA	K.TYVYTC(+57.02)NKPDITC(+57.02)TGAKG.S	N	30.91	2047.93	18	7.1	683.657	3	25.72	237000	1	4569	Utkin_019_20190916_ZR_BF_3-3.raw	1	1	92	109	Carbamidomethylation	C6:Carbamidomethylation:1000.00;C13:Carbamidomethylation:1000.00
7	9	B2KNL8|B2KNL8_BUNFA	N.KPDITC(+57.02)TGAK.G	N	30.38	1089.55	10	6.9	545.785	2	17.86	317000	1	2913	Utkin_019_20190916_ZR_BF_3-3.raw	1	1	99	108	Carbamidomethylation	C6:Carbamidomethylation:1000.00
7	9	B2KNL8|B2KNL8_BUNFA	G.TGTPLDELDR.C	N	29.47	1115.55	10	5.3	558.783	2	32.4	418000	1	7390	Utkin_019_20190916_ZR_BF_3-3.raw	1	1	59	68
7	9	B2KNL8|B2KNL8_BUNFA	R.AAAIC(+57.02)FAAAPYNLA.N	N	29.37	1422.7	14	3.3	712.358	2	42.74	1810000	1	11783	Utkin_019_20190916_ZR_BF_3-3.raw	1	1	121	134	Carbamidomethylation	C5:Carbamidomethylation:1000.00
7	9	B2KNL8|B2KNL8_BUNFA	C.NKPDITC(+57.02)TGAK.G	N	28.7	1203.59	11	6.4	602.807	2	18.15	377000	1	2959	Utkin_019_20190916_ZR_BF_3-3.raw	1	1	98	108	Carbamidomethylation	C7:Carbamidomethylation:1000.00
7	9	B2KNL8|B2KNL8_BUNFA	R.AAAIC(+57.02)FAAAP.Y	N	28.33	961.469	10	7.5	481.745	2	36.26	708000	1	8815	Utkin_019_20190916_ZR_BF_3-3.raw	1	1	121	130	Carbamidomethylation	C5:Carbamidomethylation:1000.00
7	9	B2KNL8|B2KNL8_BUNFA	K.N(+.98)MIEC(+57.02)AGTR.T	N	26.94	1051.44	9	7.1	526.732	2	26.56	622000	1	4912	Utkin_019_20190916_ZR_BF_3-3.raw	1	1	34	42	Deamidation (NQ); Carbamidomethylation	N1:Deamidation (NQ):1000.00;C5:Carbamidomethylation:1000.00
7	9	B2KNL8|B2KNL8_BUNFA	K.NMIEC(+57.02)AGTR.T	N	26.6	1050.46	9	6.7	526.24	2	23.68	21600000	1	3981	Utkin_019_20190916_ZR_BF_3-3.raw	1	1	34	42	Carbamidomethylation	C5:Carbamidomethylation:1000.00
7	13	B2KNL3|B2KNL3_BUNFA	R.AAAIC(+57.02)FAAAPYNLANFGIDKEK.H	N	60.64	2354.17	22	7.3	1178.1	2	41.65	15500000	1	11195	Utkin_019_20190916_ZR_BF_3-3.raw	2	2	121	142	Carbamidomethylation	C5:Carbamidomethylation:1000.00
7	13	B2KNL3|B2KNL3_BUNFA	C.FAAAPYNLANFGIDKEK.H	N	54.36	1867.95	17	5.2	623.659	3	37.93	246000	1	9577	Utkin_019_20190916_ZR_BF_3-3.raw	2	2	126	142
7	13	B2KNL3|B2KNL3_BUNFA	K.YGC(+57.02)YC(+57.02)GPGGTGTPLDELDR.W	N	54.09	2086.87	19	9.5	1044.45	2	32.56	1070000000	1	7497	Utkin_019_20190916_ZR_BF_3-3.raw	3	3	50	68	Carbamidomethylation	C3:Carbamidomethylation:1000.00;C5:Carbamidomethylation:1000.00
7	13	B2KNL3|B2KNL3_BUNFA	F.AAAPYNLANFGIDKEK.H	N	51.28	1720.88	16	3.5	861.449	2	34.15	8040000	1	8150	Utkin_019_20190916_ZR_BF_3-3.raw	2	2	127	142
7	13	B2KNL3|B2KNL3_BUNFA	R.AAAIC(+57.02)FAAAPYNLAN(+.98)FGIDKEK.H	N	50.73	2355.16	22	9	1178.6	2	41.16	655000	1	10980	Utkin_019_20190916_ZR_BF_3-3.raw	2	2	121	142	Carbamidomethylation; Deamidation (NQ)	C5:Carbamidomethylation:1000.00;N15:Deamidation (NQ):28.36
7	13	B2KNL3|B2KNL3_BUNFA	K.FGNC(+57.02)IPYLK.T	Y	45.5	1110.55	9	6.5	556.288	2	34.46	25000000	1	8283	Utkin_019_20190916_ZR_BF_3-3.raw	1	1	83	91	Carbamidomethylation	C4:Carbamidomethylation:1000.00
7	13	B2KNL3|B2KNL3_BUNFA	Y.C(+57.02)GPGGTGTPLDELDR.W	N	44.91	1543.69	15	8.1	772.86	2	33.88	8970000	1	7959	Utkin_019_20190916_ZR_BF_3-3.raw	2	2	54	68	Carbamidomethylation	C1:Carbamidomethylation:1000.00
7	13	B2KNL3|B2KNL3_BUNFA	K.KFGN(+.98)C(+57.02)IPYLK.T	Y	43.71	1239.63	10	8	620.828	2	33.81	922000	1	7988	Utkin_019_20190916_ZR_BF_3-3.raw	1	1	82	91	Deamidation (NQ); Carbamidomethylation	N4:Deamidation (NQ):1000.00;C5:Carbamidomethylation:1000.00
7	13	B2KNL3|B2KNL3_BUNFA	C.YC(+57.02)GPGGTGTPLDELDR.W	N	42.42	1706.76	16	3	854.388	2	34.47	0	1	8317	Utkin_019_20190916_ZR_BF_3-3.raw	0	0	53	68	Carbamidomethylation	C2:Carbamidomethylation:1000.00
7	13	B2KNL3|B2KNL3_BUNFA	K.N(+.98)M(+15.99)IEC(+57.02)AGTRTWLAYVKYGC(+57.02)YC(+57.02)GPGGTGTPLDELDR.W	Y	41.07	3997.77	35	-2.8	1333.6	3	36.38	469000	1	8899	Utkin_019_20190916_ZR_BF_3-3.raw	1	1	34	68	Deamidation (NQ); Oxidation (M); Carbamidomethylation	N1:Deamidation (NQ):1000.00;M2:Oxidation (M):1000.00;C5:Carbamidomethylation:1000.00;C19:Carbamidomethylation:1000.00;C21:Carbamidomethylation:1000.00
7	13	B2KNL3|B2KNL3_BUNFA	C.FAAAPYNLANFGIDK.E	N	40.37	1610.81	15	8	806.418	2	41.42	1750000	1	11103	Utkin_019_20190916_ZR_BF_3-3.raw	1	1	126	140
7	13	B2KNL3|B2KNL3_BUNFA	K.FGN(+.98)C(+57.02)IPYLK.T	Y	40.27	1111.54	9	7.9	556.78	2	36.77	83100	1	9074	Utkin_019_20190916_ZR_BF_3-3.raw	1	1	83	91	Deamidation (NQ); Carbamidomethylation	N3:Deamidation (NQ):1000.00;C4:Carbamidomethylation:1000.00
7	13	B2KNL3|B2KNL3_BUNFA	G.GTGTPLDELDR.W	N	39.61	1172.57	11	9.1	587.296	2	33	1190000	1	7628	Utkin_019_20190916_ZR_BF_3-3.raw	1	1	58	68
7	13	B2KNL3|B2KNL3_BUNFA	F.AAAPYNLAN(+.98)FGIDKEK.H	N	38.71	1721.86	16	6	574.965	3	33.99	52000	1	8090	Utkin_019_20190916_ZR_BF_3-3.raw	1	1	127	142	Deamidation (NQ)	N9:Deamidation (NQ):28.36
7	13	B2KNL3|B2KNL3_BUNFA	R.AAAIC(+57.02)FAAAPYN(+.98)LAN.F	N	37.95	1537.72	15	6.3	769.874	2	41.4	152000	1	11113	Utkin_019_20190916_ZR_BF_3-3.raw	1	1	121	135	Carbamidomethylation; Deamidation (NQ)	C5:Carbamidomethylation:1000.00;N12:Deamidation (NQ):16.66
7	13	B2KNL3|B2KNL3_BUNFA	K.KFGNC(+57.02)IPYLK.T	Y	37.6	1238.65	10	7.9	620.336	2	32.25	10500000	1	7322	Utkin_019_20190916_ZR_BF_3-3.raw	2	2	82	91	Carbamidomethylation	C5:Carbamidomethylation:1000.00
7	13	B2KNL3|B2KNL3_BUNFA	R.TWLAYVK.Y	N	37.45	879.485	7	6.8	440.753	2	34.71	1360000	1	8396	Utkin_019_20190916_ZR_BF_3-3.raw	1	1	43	49
7	13	B2KNL3|B2KNL3_BUNFA	G.PGGTGTPLDELDR.W	N	36.45	1326.64	13	3.7	664.33	2	33.38	882000	1	7765	Utkin_019_20190916_ZR_BF_3-3.raw	1	1	56	68
7	13	B2KNL3|B2KNL3_BUNFA	N.M(+15.99)IEC(+57.02)AGTRTWLAYVKYGC(+57.02)YC(+57.02)GPGGTGTPLDELDR.W	Y	36.17	3882.75	34	-7.2	971.687	4	41.81	505000	1	11279	Utkin_019_20190916_ZR_BF_3-3.raw	1	1	35	68	Oxidation (M); Carbamidomethylation	M1:Oxidation (M):1000.00;C4:Carbamidomethylation:1000.00;C18:Carbamidomethylation:1000.00;C20:Carbamidomethylation:1000.00
7	13	B2KNL3|B2KNL3_BUNFA	R.AAAIC(+57.02)FAAAPYN.L	N	36.04	1238.58	12	6.1	620.299	2	37.59	4250000	1	9415	Utkin_019_20190916_ZR_BF_3-3.raw	1	1	121	132	Carbamidomethylation	C5:Carbamidomethylation:1000.00
7	13	B2KNL3|B2KNL3_BUNFA	R.AAAIC(+57.02)FAAAPYN(+.98).L	N	35.79	1239.56	12	8.6	620.792	2	38.78	498000	1	9909	Utkin_019_20190916_ZR_BF_3-3.raw	1	1	121	132	Carbamidomethylation; Deamidation (NQ)	C5:Carbamidomethylation:1000.00;N12:Deamidation (NQ):1000.00
7	13	B2KNL3|B2KNL3_BUNFA	R.AAAIC(+57.02)FAAAPY.N	N	34.85	1124.53	11	7.4	563.278	2	40.14	74800000	1	10495	Utkin_019_20190916_ZR_BF_3-3.raw	1	1	121	131	Carbamidomethylation	C5:Carbamidomethylation:1000.00
7	13	B2KNL3|B2KNL3_BUNFA	R.AAAIC(+57.02)FAAAPYNLAN.F	N	33.77	1536.74	15	8	769.383	2	41.6	52100000	1	11165	Utkin_019_20190916_ZR_BF_3-3.raw	2	2	121	135	Carbamidomethylation	C5:Carbamidomethylation:1000.00
7	13	B2KNL3|B2KNL3_BUNFA	G.TGTPLDELDR.W	N	29.47	1115.55	10	5.3	558.783	2	32.4	418000	1	7390	Utkin_019_20190916_ZR_BF_3-3.raw	1	1	59	68
7	13	B2KNL3|B2KNL3_BUNFA	R.AAAIC(+57.02)FAAAPYNLA.N	N	29.37	1422.7	14	3.3	712.358	2	42.74	1810000	1	11783	Utkin_019_20190916_ZR_BF_3-3.raw	1	1	121	134	Carbamidomethylation	C5:Carbamidomethylation:1000.00
7	13	B2KNL3|B2KNL3_BUNFA	R.AAAIC(+57.02)FAAAP.Y	N	28.33	961.469	10	7.5	481.745	2	36.26	708000	1	8815	Utkin_019_20190916_ZR_BF_3-3.raw	1	1	121	130	Carbamidomethylation	C5:Carbamidomethylation:1000.00
7	13	B2KNL3|B2KNL3_BUNFA	K.N(+.98)MIEC(+57.02)AGTR.T	N	26.94	1051.44	9	7.1	526.732	2	26.56	622000	1	4912	Utkin_019_20190916_ZR_BF_3-3.raw	1	1	34	42	Deamidation (NQ); Carbamidomethylation	N1:Deamidation (NQ):1000.00;C5:Carbamidomethylation:1000.00
7	13	B2KNL3|B2KNL3_BUNFA	K.NMIEC(+57.02)AGTR.T	N	26.6	1050.46	9	6.7	526.24	2	23.68	21600000	1	3981	Utkin_019_20190916_ZR_BF_3-3.raw	1	1	34	42	Carbamidomethylation	C5:Carbamidomethylation:1000.00
7	28	B2KNL5|B2KNL5_BUNFA	C.FAAAPYNLANFGIDKEK.H	N	54.36	1867.95	17	5.2	623.659	3	37.93	246000	1	9577	Utkin_019_20190916_ZR_BF_3-3.raw	2	2	126	142
7	28	B2KNL5|B2KNL5_BUNFA	F.AAAPYNLANFGIDKEK.H	N	51.28	1720.88	16	3.5	861.449	2	34.15	8040000	1	8150	Utkin_019_20190916_ZR_BF_3-3.raw	2	2	127	142
7	28	B2KNL5|B2KNL5_BUNFA	K.FGNC(+57.02)IPYLK.T	Y	45.5	1110.55	9	6.5	556.288	2	34.46	25000000	1	8283	Utkin_019_20190916_ZR_BF_3-3.raw	1	1	83	91	Carbamidomethylation	C4:Carbamidomethylation:1000.00
7	28	B2KNL5|B2KNL5_BUNFA	K.KFGN(+.98)C(+57.02)IPYLK.T	Y	43.71	1239.63	10	8	620.828	2	33.81	922000	1	7988	Utkin_019_20190916_ZR_BF_3-3.raw	1	1	82	91	Deamidation (NQ); Carbamidomethylation	N4:Deamidation (NQ):1000.00;C5:Carbamidomethylation:1000.00
7	28	B2KNL5|B2KNL5_BUNFA	C.FAAAPYNLANFGIDK.E	N	40.37	1610.81	15	8	806.418	2	41.42	1750000	1	11103	Utkin_019_20190916_ZR_BF_3-3.raw	1	1	126	140
7	28	B2KNL5|B2KNL5_BUNFA	K.FGN(+.98)C(+57.02)IPYLK.T	Y	40.27	1111.54	9	7.9	556.78	2	36.77	83100	1	9074	Utkin_019_20190916_ZR_BF_3-3.raw	1	1	83	91	Deamidation (NQ); Carbamidomethylation	N3:Deamidation (NQ):1000.00;C4:Carbamidomethylation:1000.00
7	28	B2KNL5|B2KNL5_BUNFA	F.AAAPYNLAN(+.98)FGIDKEK.H	N	38.71	1721.86	16	6	574.965	3	33.99	52000	1	8090	Utkin_019_20190916_ZR_BF_3-3.raw	1	1	127	142	Deamidation (NQ)	N9:Deamidation (NQ):28.36
7	28	B2KNL5|B2KNL5_BUNFA	K.KFGNC(+57.02)IPYLK.T	Y	37.6	1238.65	10	7.9	620.336	2	32.25	10500000	1	7322	Utkin_019_20190916_ZR_BF_3-3.raw	2	2	82	91	Carbamidomethylation	C5:Carbamidomethylation:1000.00
7	28	B2KNL5|B2KNL5_BUNFA	K.N(+.98)MIEC(+57.02)AGTR.T	N	26.94	1051.44	9	7.1	526.732	2	26.56	622000	1	4912	Utkin_019_20190916_ZR_BF_3-3.raw	1	1	34	42	Deamidation (NQ); Carbamidomethylation	N1:Deamidation (NQ):1000.00;C5:Carbamidomethylation:1000.00
7	28	B2KNL5|B2KNL5_BUNFA	K.NMIEC(+57.02)AGTR.T	N	26.6	1050.46	9	6.7	526.24	2	23.68	21600000	1	3981	Utkin_019_20190916_ZR_BF_3-3.raw	1	1	34	42	Carbamidomethylation	C5:Carbamidomethylation:1000.00
11	14	sp|P0C551|PA2A_BUNFA	K.QYSYTC(+57.02)SEGNLTC(+57.02)SADNDEC(+57.02)AAFIC(+57.02)NC(+57.02)DR.T	Y	66.63	3480.31	29	7.3	1741.17	2	34.43	2100000	1	8284	Utkin_019_20190916_ZR_BF_3-3.raw	1	1	89	117	Carbamidomethylation	C6:Carbamidomethylation:1000.00;C13:Carbamidomethylation:1000.00;C20:Carbamidomethylation:1000.00;C25:Carbamidomethylation:1000.00;C27:Carbamidomethylation:1000.00
11	14	sp|P0C551|PA2A_BUNFA	S.ADNDEC(+57.02)AAFIC(+57.02)NC(+57.02)DR.T	N	54.99	1829.68	15	7.7	915.853	2	30.37	1160000	1	6487	Utkin_019_20190916_ZR_BF_3-3.raw	1	1	103	117	Carbamidomethylation	C6:Carbamidomethylation:1000.00;C11:Carbamidomethylation:1000.00;C13:Carbamidomethylation:1000.00
11	14	sp|P0C551|PA2A_BUNFA	K.C(+57.02)SSLLNVPYVK.Q	Y	53.92	1278.66	11	6.7	640.344	2	34.74	0	1	8409	Utkin_019_20190916_ZR_BF_3-3.raw	0	0	78	88	Carbamidomethylation	C1:Carbamidomethylation:1000.00
11	14	sp|P0C551|PA2A_BUNFA	R.TAALC(+57.02)FAEVPYKR.R	Y	48.91	1524.78	13	9.1	509.271	3	32.95	1720000	1	7622	Utkin_019_20190916_ZR_BF_3-3.raw	2	2	118	130	Carbamidomethylation	C5:Carbamidomethylation:1000.00
11	14	sp|P0C551|PA2A_BUNFA	R.TAALC(+57.02)FAEVPYK.R	Y	46.53	1368.67	12	4.2	685.347	2	36.43	110000	1	8916	Utkin_019_20190916_ZR_BF_3-3.raw	1	1	118	129	Carbamidomethylation	C5:Carbamidomethylation:1000.00
11	14	sp|P0C551|PA2A_BUNFA	K.EHDDC(+57.02)YAQIK.E	Y	44.59	1277.53	10	6.7	639.779	2	21.79	77000	1	3624	Utkin_019_20190916_ZR_BF_3-3.raw	1	1	64	73	Carbamidomethylation	C5:Carbamidomethylation:1000.00
11	14	sp|P0C551|PA2A_BUNFA	R.GTPVDALDR.C	N	27.96	942.477	9	7.1	472.249	2	26.85	248000	1	5010	Utkin_019_20190916_ZR_BF_3-3.raw	1	1	52	60
11	41	sp|Q802I1|PA2AB_BUNCA	K.C(+57.02)SSLLNVPYVK.Q	Y	53.92	1278.66	11	6.7	640.344	2	34.74	0	1	8409	Utkin_019_20190916_ZR_BF_3-3.raw	0	0	78	88	Carbamidomethylation	C1:Carbamidomethylation:1000.00
11	41	sp|Q802I1|PA2AB_BUNCA	K.EHDDC(+57.02)YAQIK.E	Y	44.59	1277.53	10	6.7	639.779	2	21.79	77000	1	3624	Utkin_019_20190916_ZR_BF_3-3.raw	1	1	64	73	Carbamidomethylation	C5:Carbamidomethylation:1000.00
11	141	R4G2N4|R4G2N4_9SAUR	S.GTPVDALDR.C	N	27.96	942.477	9	7.1	472.249	2	26.85	248000	1	5010	Utkin_019_20190916_ZR_BF_3-3.raw	1	1	28	36
11	142	Q0PL66|Q0PL66_BUNMU	S.GTPVDALDR.C	N	27.96	942.477	9	7.1	472.249	2	26.85	248000	1	5010	Utkin_019_20190916_ZR_BF_3-3.raw	1	1	33	41
11	143	sp|Q9PTA5|PA2BD_BUNMU	S.GTPVDALDR.C	N	27.96	942.477	9	7.1	472.249	2	26.85	248000	1	5010	Utkin_019_20190916_ZR_BF_3-3.raw	1	1	53	61
11	144	sp|Q9PTA6|PA2BC_BUNMU	S.GTPVDALDR.C	N	27.96	942.477	9	7.1	472.249	2	26.85	248000	1	5010	Utkin_019_20190916_ZR_BF_3-3.raw	1	1	53	61
11	145	sp|Q8UUH8|PA2BH_LATCO	S.GTPVDALDR.C	N	27.96	942.477	9	7.1	472.249	2	26.85	248000	1	5010	Utkin_019_20190916_ZR_BF_3-3.raw	1	1	62	70
11	146	R4G7E3|R4G7E3_9SAUR	S.GTPVDALDR.C	N	27.96	942.477	9	7.1	472.249	2	26.85	248000	1	5010	Utkin_019_20190916_ZR_BF_3-3.raw	1	1	62	70
11	147	sp|Q8UUH7|PA2BK_LATCO	S.GTPVDALDR.C	N	27.96	942.477	9	7.1	472.249	2	26.85	248000	1	5010	Utkin_019_20190916_ZR_BF_3-3.raw	1	1	62	70
11	148	sp|Q8UUI0|PA2B1_LATCO	S.GTPVDALDR.C	N	27.96	942.477	9	7.1	472.249	2	26.85	248000	1	5010	Utkin_019_20190916_ZR_BF_3-3.raw	1	1	62	70
11	149	sp|Q8UUH9|PA2B9_LATCO	S.GTPVDALDR.C	N	27.96	942.477	9	7.1	472.249	2	26.85	248000	1	5010	Utkin_019_20190916_ZR_BF_3-3.raw	1	1	62	70
8	12	sp|P14411|PA2BA_BUNFA	R.AAAIC(+57.02)FAAAPYNLSNFGINK.K	Y	51.55	2112.05	20	7.1	1057.04	2	40.67	39000000	1	10760	Utkin_019_20190916_ZR_BF_3-3.raw	5	5	111	130	Carbamidomethylation	C5:Carbamidomethylation:1000.00
8	12	sp|P14411|PA2BA_BUNFA	K.TYEYTC(+57.02)NKPNLTC(+57.02)R.G	Y	45.02	1818.8	14	7.6	607.279	3	24.76	2600000	1	4263	Utkin_019_20190916_ZR_BF_3-3.raw	2	2	82	95	Carbamidomethylation	C6:Carbamidomethylation:1000.00;C13:Carbamidomethylation:1000.00
8	12	sp|P14411|PA2BA_BUNFA	K.GGSGTPVDQLDR.C	N	44.79	1200.57	12	6.9	601.298	2	25.66	134000	1	4557	Utkin_019_20190916_ZR_BF_3-3.raw	1	1	47	58
8	12	sp|P14411|PA2BA_BUNFA	Q.LWVAYVNYGC(+57.02)YC(+57.02)GK.G	Y	43.35	1751.78	14	8.3	876.904	2	40	66900	1	10469	Utkin_019_20190916_ZR_BF_3-3.raw	1	1	33	46	Carbamidomethylation	C10:Carbamidomethylation:1000.00;C12:Carbamidomethylation:1000.00
8	12	sp|P14411|PA2BA_BUNFA	F.AAAPYNLSNFGINK.K	Y	43.26	1478.75	14	6.5	740.388	2	36.41	784000	1	8912	Utkin_019_20190916_ZR_BF_3-3.raw	4	4	117	130
8	12	sp|P14411|PA2BA_BUNFA	R.NVC(+57.02)DC(+57.02)DR.A	N	40.43	937.338	7	6.7	469.68	2	26.36	24700000	1	6939	Utkin_019_20190916_ZR_BF_3-3.raw	6	6	104	110	Carbamidomethylation	C3:Carbamidomethylation:1000.00;C5:Carbamidomethylation:1000.00
8	12	sp|P14411|PA2BA_BUNFA	R.FGKC(+57.02)N(+.98)PYFK.T	Y	37.3	1160.53	9	6.6	581.277	2	32.48	397000	1	7521	Utkin_019_20190916_ZR_BF_3-3.raw	1	1	73	81	Carbamidomethylation; Deamidation (NQ)	C4:Carbamidomethylation:1000.00;N5:Deamidation (NQ):1000.00
8	12	sp|P14411|PA2BA_BUNFA	K.TYEYTC(+57.02)NKPNLT.C	Y	37.01	1502.67	12	4.9	752.347	2	27.46	970000	1	5282	Utkin_019_20190916_ZR_BF_3-3.raw	1	1	82	93	Carbamidomethylation	C6:Carbamidomethylation:1000.00
8	12	sp|P14411|PA2BA_BUNFA	R.AAAIC(+57.02)FAAAPYN.L	N	36.04	1238.58	12	6.1	620.299	2	37.59	4250000	1	9415	Utkin_019_20190916_ZR_BF_3-3.raw	1	1	111	122	Carbamidomethylation	C5:Carbamidomethylation:1000.00
8	12	sp|P14411|PA2BA_BUNFA	R.AAAIC(+57.02)FAAAPYN(+.98).L	N	35.79	1239.56	12	8.6	620.792	2	38.78	498000	1	9909	Utkin_019_20190916_ZR_BF_3-3.raw	1	1	111	122	Carbamidomethylation; Deamidation (NQ)	C5:Carbamidomethylation:1000.00;N12:Deamidation (NQ):1000.00
8	12	sp|P14411|PA2BA_BUNFA	R.AAAIC(+57.02)FAAAPY.N	N	34.85	1124.53	11	7.4	563.278	2	40.14	74800000	1	10495	Utkin_019_20190916_ZR_BF_3-3.raw	1	1	111	121	Carbamidomethylation	C5:Carbamidomethylation:1000.00
8	12	sp|P14411|PA2BA_BUNFA	K.TYEYTC(+57.02)NKPNLTC(+57.02).R	Y	34.83	1662.7	13	6.3	832.363	2	27.44	986000	1	5267	Utkin_019_20190916_ZR_BF_3-3.raw	1	1	82	94	Carbamidomethylation	C6:Carbamidomethylation:1000.00;C13:Carbamidomethylation:1000.00
8	12	sp|P14411|PA2BA_BUNFA	R.AAAIC(+57.02)FAAAPYNLSN(+.98)FGINK.K	Y	30.87	2113.03	20	8.6	1057.53	2	41.67	137000	1	11249	Utkin_019_20190916_ZR_BF_3-3.raw	1	1	111	130	Carbamidomethylation; Deamidation (NQ)	C5:Carbamidomethylation:1000.00;N15:Deamidation (NQ):12.33
8	12	sp|P14411|PA2BA_BUNFA	K.TYEYTC(+57.02)NKPN.L	Y	30.76	1288.54	10	6.2	645.281	2	21.61	99000	1	3591	Utkin_019_20190916_ZR_BF_3-3.raw	1	1	82	91	Carbamidomethylation	C6:Carbamidomethylation:1000.00
8	12	sp|P14411|PA2BA_BUNFA	K.TYEYTC(+57.02)NK.P	N	28.92	1077.44	8	6.8	539.733	2	20.82	155000	1	3443	Utkin_019_20190916_ZR_BF_3-3.raw	1	1	82	89	Carbamidomethylation	C6:Carbamidomethylation:1000.00
8	12	sp|P14411|PA2BA_BUNFA	R.AAAIC(+57.02)FAAAPYNLS.N	Y	28.73	1438.69	14	7	720.358	2	41.9	10200000	1	11333	Utkin_019_20190916_ZR_BF_3-3.raw	1	1	111	124	Carbamidomethylation	C5:Carbamidomethylation:1000.00
8	12	sp|P14411|PA2BA_BUNFA	R.AAAIC(+57.02)FAAAP.Y	N	28.33	961.469	10	7.5	481.745	2	36.26	708000	1	8815	Utkin_019_20190916_ZR_BF_3-3.raw	1	1	111	120	Carbamidomethylation	C5:Carbamidomethylation:1000.00
8	12	sp|P14411|PA2BA_BUNFA	R.FGKC(+57.02)NPYFK.T	Y	28.01	1159.55	9	6.4	580.785	2	31.69	474000	1	7121	Utkin_019_20190916_ZR_BF_3-3.raw	2	2	73	81	Carbamidomethylation	C4:Carbamidomethylation:1000.00
8	109	sp|C1IC46|PA2A1_WALAE	Y.GGSGTPVDQLDR.C	N	44.79	1200.57	12	6.9	601.298	2	25.66	134000	1	4557	Utkin_019_20190916_ZR_BF_3-3.raw	1	1	49	60
8	110	sp|C1IC45|PA2A2_WALAE	Y.GGSGTPVDQLDR.C	N	44.79	1200.57	12	6.9	601.298	2	25.66	134000	1	4557	Utkin_019_20190916_ZR_BF_3-3.raw	1	1	49	60
9	25	B2KNL4|B2KNL4_BUNFA	T.KTYSYTC(+57.02)NKPDLTC(+57.02)TDAK.G	Y	46.85	2164.98	18	1.6	722.667	3	29.06	36900000	1	5912	Utkin_019_20190916_ZR_BF_3-3.raw	7	7	91	108	Carbamidomethylation	C7:Carbamidomethylation:1000.00;C14:Carbamidomethylation:1000.00
9	25	B2KNL4|B2KNL4_BUNFA	K.TYSYTC(+57.02)NKPDLTC(+57.02)TDAK.G	Y	41	2036.88	17	2.1	679.969	3	24.99	249000	1	4376	Utkin_019_20190916_ZR_BF_3-3.raw	1	1	92	108	Carbamidomethylation	C6:Carbamidomethylation:1000.00;C13:Carbamidomethylation:1000.00
9	25	B2KNL4|B2KNL4_BUNFA	R.AAAIC(+57.02)FAAAPYNNNNFMMKPK.T	Y	38.83	2343.1	21	5.1	782.043	3	36.97	306000	1	9165	Utkin_019_20190916_ZR_BF_3-3.raw	1	1	121	141	Carbamidomethylation	C5:Carbamidomethylation:1000.00
9	25	B2KNL4|B2KNL4_BUNFA	N.KPDLTC(+57.02)TDAK.G	N	37.58	1147.55	10	7.2	574.789	2	18.41	455000	1	3006	Utkin_019_20190916_ZR_BF_3-3.raw	1	1	99	108	Carbamidomethylation	C6:Carbamidomethylation:1000.00
9	25	B2KNL4|B2KNL4_BUNFA	Y.TC(+57.02)NKPDLTC(+57.02)TDAK.G	N	37.16	1522.68	13	7	508.569	3	19.58	525000	1	3226	Utkin_019_20190916_ZR_BF_3-3.raw	2	2	96	108	Carbamidomethylation	C2:Carbamidomethylation:1000.00;C9:Carbamidomethylation:1000.00
9	25	B2KNL4|B2KNL4_BUNFA	R.AAAIC(+57.02)FAAAPYN.N	N	36.04	1238.58	12	6.1	620.299	2	37.59	4250000	1	9415	Utkin_019_20190916_ZR_BF_3-3.raw	1	1	121	132	Carbamidomethylation	C5:Carbamidomethylation:1000.00
9	25	B2KNL4|B2KNL4_BUNFA	R.AAAIC(+57.02)FAAAPYN(+.98).N	N	35.79	1239.56	12	8.6	620.792	2	38.78	498000	1	9909	Utkin_019_20190916_ZR_BF_3-3.raw	1	1	121	132	Carbamidomethylation; Deamidation (NQ)	C5:Carbamidomethylation:1000.00;N12:Deamidation (NQ):1000.00
9	25	B2KNL4|B2KNL4_BUNFA	R.AAAIC(+57.02)FAAAPY.N	N	34.85	1124.53	11	7.4	563.278	2	40.14	74800000	1	10495	Utkin_019_20190916_ZR_BF_3-3.raw	1	1	121	131	Carbamidomethylation	C5:Carbamidomethylation:1000.00
9	25	B2KNL4|B2KNL4_BUNFA	R.FVC(+57.02)DC(+57.02)DR.A	N	31.44	970.364	7	6.6	486.192	2	20.17	172000	1	3327	Utkin_019_20190916_ZR_BF_3-3.raw	1	1	114	120	Carbamidomethylation	C3:Carbamidomethylation:1000.00;C5:Carbamidomethylation:1000.00
9	25	B2KNL4|B2KNL4_BUNFA	C.NKPDLTC(+57.02)TDAK.G	N	30.43	1261.6	11	6.9	631.81	2	18.63	622000	1	3043	Utkin_019_20190916_ZR_BF_3-3.raw	1	1	98	108	Carbamidomethylation	C7:Carbamidomethylation:1000.00
9	25	B2KNL4|B2KNL4_BUNFA	R.AAAIC(+57.02)FAAAPYNNNNFM(+15.99)MKPK.T	Y	29.66	2359.09	21	4.4	787.375	3	34.04	42100	1	8117	Utkin_019_20190916_ZR_BF_3-3.raw	1	1	121	141	Carbamidomethylation; Oxidation (M)	C5:Carbamidomethylation:1000.00;M17:Oxidation (M):0.00
9	25	B2KNL4|B2KNL4_BUNFA	R.AAAIC(+57.02)FAAAP.Y	N	28.33	961.469	10	7.5	481.745	2	36.26	708000	1	8815	Utkin_019_20190916_ZR_BF_3-3.raw	1	1	121	130	Carbamidomethylation	C5:Carbamidomethylation:1000.00
9	25	B2KNL4|B2KNL4_BUNFA	K.N(+.98)MIEC(+57.02)AGTR.S	N	26.94	1051.44	9	7.1	526.732	2	26.56	622000	1	4912	Utkin_019_20190916_ZR_BF_3-3.raw	1	1	34	42	Deamidation (NQ); Carbamidomethylation	N1:Deamidation (NQ):1000.00;C5:Carbamidomethylation:1000.00
9	25	B2KNL4|B2KNL4_BUNFA	K.NMIEC(+57.02)AGTR.S	N	26.6	1050.46	9	6.7	526.24	2	23.68	21600000	1	3981	Utkin_019_20190916_ZR_BF_3-3.raw	1	1	34	42	Carbamidomethylation	C5:Carbamidomethylation:1000.00
9	29	B2KNL6|B2KNL6_BUNFA	R.AAAIC(+57.02)FAAAPYNNNNFMMKPK.T	Y	38.83	2343.1	21	5.1	782.043	3	36.97	306000	1	9165	Utkin_019_20190916_ZR_BF_3-3.raw	1	1	121	141	Carbamidomethylation	C5:Carbamidomethylation:1000.00
9	29	B2KNL6|B2KNL6_BUNFA	R.AAAIC(+57.02)FAAAPYN.N	N	36.04	1238.58	12	6.1	620.299	2	37.59	4250000	1	9415	Utkin_019_20190916_ZR_BF_3-3.raw	1	1	121	132	Carbamidomethylation	C5:Carbamidomethylation:1000.00
9	29	B2KNL6|B2KNL6_BUNFA	R.AAAIC(+57.02)FAAAPYN(+.98).N	N	35.79	1239.56	12	8.6	620.792	2	38.78	498000	1	9909	Utkin_019_20190916_ZR_BF_3-3.raw	1	1	121	132	Carbamidomethylation; Deamidation (NQ)	C5:Carbamidomethylation:1000.00;N12:Deamidation (NQ):1000.00
9	29	B2KNL6|B2KNL6_BUNFA	R.AAAIC(+57.02)FAAAPY.N	N	34.85	1124.53	11	7.4	563.278	2	40.14	74800000	1	10495	Utkin_019_20190916_ZR_BF_3-3.raw	1	1	121	131	Carbamidomethylation	C5:Carbamidomethylation:1000.00
9	29	B2KNL6|B2KNL6_BUNFA	R.FVC(+57.02)DC(+57.02)DR.A	N	31.44	970.364	7	6.6	486.192	2	20.17	172000	1	3327	Utkin_019_20190916_ZR_BF_3-3.raw	1	1	114	120	Carbamidomethylation	C3:Carbamidomethylation:1000.00;C5:Carbamidomethylation:1000.00
9	29	B2KNL6|B2KNL6_BUNFA	R.AAAIC(+57.02)FAAAPYNNNNFM(+15.99)MKPK.T	Y	29.66	2359.09	21	4.4	787.375	3	34.04	42100	1	8117	Utkin_019_20190916_ZR_BF_3-3.raw	1	1	121	141	Carbamidomethylation; Oxidation (M)	C5:Carbamidomethylation:1000.00;M17:Oxidation (M):0.00
9	29	B2KNL6|B2KNL6_BUNFA	R.AAAIC(+57.02)FAAAP.Y	N	28.33	961.469	10	7.5	481.745	2	36.26	708000	1	8815	Utkin_019_20190916_ZR_BF_3-3.raw	1	1	121	130	Carbamidomethylation	C5:Carbamidomethylation:1000.00
9	29	B2KNL6|B2KNL6_BUNFA	E.N(+.98)MIEC(+57.02)AGTR.S	N	26.94	1051.44	9	7.1	526.732	2	26.56	622000	1	4912	Utkin_019_20190916_ZR_BF_3-3.raw	1	1	34	42	Deamidation (NQ); Carbamidomethylation	N1:Deamidation (NQ):1000.00;C5:Carbamidomethylation:1000.00
9	29	B2KNL6|B2KNL6_BUNFA	E.NMIEC(+57.02)AGTR.S	N	26.6	1050.46	9	6.7	526.24	2	23.68	21600000	1	3981	Utkin_019_20190916_ZR_BF_3-3.raw	1	1	34	42	Carbamidomethylation	C5:Carbamidomethylation:1000.00
9	88	sp|Q6SLM2|PA2A1_BUNCE	R.FVC(+57.02)DC(+57.02)DR.T	N	31.44	970.364	7	6.6	486.192	2	20.17	172000	1	3327	Utkin_019_20190916_ZR_BF_3-3.raw	1	1	106	112	Carbamidomethylation	C3:Carbamidomethylation:1000.00;C5:Carbamidomethylation:1000.00
9	122	sp|Q9DF33|PA2A2_OPHHA	A.FVC(+57.02)DC(+57.02)DR.V	N	31.44	970.364	7	6.6	486.192	2	20.17	172000	1	3327	Utkin_019_20190916_ZR_BF_3-3.raw	1	1	116	122	Carbamidomethylation	C3:Carbamidomethylation:1000.00;C5:Carbamidomethylation:1000.00
9	123	D5J9R6|D5J9R6_9SAUR	R.FVC(+57.02)DC(+57.02)DR.V	N	31.44	970.364	7	6.6	486.192	2	20.17	172000	1	3327	Utkin_019_20190916_ZR_BF_3-3.raw	1	1	116	122	Carbamidomethylation	C3:Carbamidomethylation:1000.00;C5:Carbamidomethylation:1000.00
9	127	D5J9R8|D5J9R8_9SAUR	R.FVC(+57.02)DC(+57.02)DR.T	N	31.44	970.364	7	6.6	486.192	2	20.17	172000	1	3327	Utkin_019_20190916_ZR_BF_3-3.raw	1	1	115	121	Carbamidomethylation	C3:Carbamidomethylation:1000.00;C5:Carbamidomethylation:1000.00
9	128	D5J9R7|D5J9R7_9SAUR	R.FVC(+57.02)DC(+57.02)DR.T	N	31.44	970.364	7	6.6	486.192	2	20.17	172000	1	3327	Utkin_019_20190916_ZR_BF_3-3.raw	1	1	115	121	Carbamidomethylation	C3:Carbamidomethylation:1000.00;C5:Carbamidomethylation:1000.00
9	129	sp|Q7T1R0|PA2B1_BUNFL	R.FVC(+57.02)DC(+57.02)DR.T	N	31.44	970.364	7	6.6	486.192	2	20.17	172000	1	3327	Utkin_019_20190916_ZR_BF_3-3.raw	1	1	115	121	Carbamidomethylation	C3:Carbamidomethylation:1000.00;C5:Carbamidomethylation:1000.00
10	15	sp|B7FDI0|CRVP_VIPNI	G.NVDFDSESPRKPEIQNEIIDLHNSLR.R	Y	58.53	3064.52	26	5.9	767.142	4	35.74	397000	1	8656	Utkin_019_20190916_ZR_BF_3-3.raw	1	1	2	27
10	15	sp|B7FDI0|CRVP_VIPNI	R.KPEIQNEIIDLHNSLR.R	N	55.04	1918.03	16	8	480.518	4	33.85	7050000	1	7999	Utkin_019_20190916_ZR_BF_3-3.raw	3	3	12	27
10	15	sp|B7FDI0|CRVP_VIPNI	K.MEWYPEAAANAER.W	N	50.18	1536.67	13	2.8	769.343	2	34.13	3050000	1	8144	Utkin_019_20190916_ZR_BF_3-3.raw	1	1	40	52
10	15	sp|B7FDI0|CRVP_VIPNI	K.M(+15.99)EWYPEAAANAER.W	N	44.76	1552.66	13	4.9	777.342	2	31.65	98800	1	7105	Utkin_019_20190916_ZR_BF_3-3.raw	1	1	40	52	Oxidation (M)	M1:Oxidation (M):1000.00
10	15	sp|B7FDI0|CRVP_VIPNI	R.KPEIQNEIIDLHNSLRR.S	N	38.6	2074.13	17	6	519.542	4	32.11	0	1	7314	Utkin_019_20190916_ZR_BF_3-3.raw	0	0	12	28
10	15	sp|B7FDI0|CRVP_VIPNI	R.SVNPTASNMLK.M	N	37.17	1160.59	11	7.7	581.305	2	27.19	75900	1	5189	Utkin_019_20190916_ZR_BF_3-3.raw	1	1	29	39
10	15	sp|B7FDI0|CRVP_VIPNI	R.KPEIQNEIIDLHN(+.98)SLR.R	N	35.32	1919.01	16	7.4	640.682	3	34.01	78700	1	8099	Utkin_019_20190916_ZR_BF_3-3.raw	1	1	12	27	Deamidation (NQ)	N13:Deamidation (NQ):104.80
10	17	sp|B7FDI1|CRVP_VIPBE	G.NVDFDSESPRKPEIQNEIIDLHNSLR.R	Y	58.53	3064.52	26	5.9	767.142	4	35.74	397000	1	8656	Utkin_019_20190916_ZR_BF_3-3.raw	1	1	20	45
10	17	sp|B7FDI1|CRVP_VIPBE	R.KPEIQNEIIDLHNSLR.R	N	55.04	1918.03	16	8	480.518	4	33.85	7050000	1	7999	Utkin_019_20190916_ZR_BF_3-3.raw	3	3	30	45
10	17	sp|B7FDI1|CRVP_VIPBE	K.MEWYPEAAANAER.W	N	50.18	1536.67	13	2.8	769.343	2	34.13	3050000	1	8144	Utkin_019_20190916_ZR_BF_3-3.raw	1	1	58	70
10	17	sp|B7FDI1|CRVP_VIPBE	K.M(+15.99)EWYPEAAANAER.W	N	44.76	1552.66	13	4.9	777.342	2	31.65	98800	1	7105	Utkin_019_20190916_ZR_BF_3-3.raw	1	1	58	70	Oxidation (M)	M1:Oxidation (M):1000.00
10	17	sp|B7FDI1|CRVP_VIPBE	R.KPEIQNEIIDLHNSLRR.S	N	38.6	2074.13	17	6	519.542	4	32.11	0	1	7314	Utkin_019_20190916_ZR_BF_3-3.raw	0	0	30	46
10	17	sp|B7FDI1|CRVP_VIPBE	R.SVNPTASNMLK.M	N	37.17	1160.59	11	7.7	581.305	2	27.19	75900	1	5189	Utkin_019_20190916_ZR_BF_3-3.raw	1	1	47	57
10	17	sp|B7FDI1|CRVP_VIPBE	R.KPEIQNEIIDLHN(+.98)SLR.R	N	35.32	1919.01	16	7.4	640.682	3	34.01	78700	1	8099	Utkin_019_20190916_ZR_BF_3-3.raw	1	1	30	45	Deamidation (NQ)	N13:Deamidation (NQ):104.80
10	18	sp|Q7ZZN9|CRVP_PROJR	G.NVDFDSESPRKPEIQNEIIDLHNSLR.R	Y	58.53	3064.52	26	5.9	767.142	4	35.74	397000	1	8656	Utkin_019_20190916_ZR_BF_3-3.raw	1	1	20	45
10	18	sp|Q7ZZN9|CRVP_PROJR	R.KPEIQNEIIDLHNSLR.R	N	55.04	1918.03	16	8	480.518	4	33.85	7050000	1	7999	Utkin_019_20190916_ZR_BF_3-3.raw	3	3	30	45
10	18	sp|Q7ZZN9|CRVP_PROJR	K.MEWYPEAAANAER.W	N	50.18	1536.67	13	2.8	769.343	2	34.13	3050000	1	8144	Utkin_019_20190916_ZR_BF_3-3.raw	1	1	58	70
10	18	sp|Q7ZZN9|CRVP_PROJR	K.M(+15.99)EWYPEAAANAER.W	N	44.76	1552.66	13	4.9	777.342	2	31.65	98800	1	7105	Utkin_019_20190916_ZR_BF_3-3.raw	1	1	58	70	Oxidation (M)	M1:Oxidation (M):1000.00
10	18	sp|Q7ZZN9|CRVP_PROJR	R.KPEIQNEIIDLHNSLRR.S	N	38.6	2074.13	17	6	519.542	4	32.11	0	1	7314	Utkin_019_20190916_ZR_BF_3-3.raw	0	0	30	46
10	18	sp|Q7ZZN9|CRVP_PROJR	R.SVNPTASNMLK.M	N	37.17	1160.59	11	7.7	581.305	2	27.19	75900	1	5189	Utkin_019_20190916_ZR_BF_3-3.raw	1	1	47	57
10	18	sp|Q7ZZN9|CRVP_PROJR	R.KPEIQNEIIDLHN(+.98)SLR.R	N	35.32	1919.01	16	7.4	640.682	3	34.01	78700	1	8099	Utkin_019_20190916_ZR_BF_3-3.raw	1	1	30	45	Deamidation (NQ)	N13:Deamidation (NQ):104.80
10	19	sp|P79845|CRVP_PROMU	G.NVDFDSESPRKPEIQNEIIDLHNSLR.R	Y	58.53	3064.52	26	5.9	767.142	4	35.74	397000	1	8656	Utkin_019_20190916_ZR_BF_3-3.raw	1	1	20	45
10	19	sp|P79845|CRVP_PROMU	R.KPEIQNEIIDLHNSLR.R	N	55.04	1918.03	16	8	480.518	4	33.85	7050000	1	7999	Utkin_019_20190916_ZR_BF_3-3.raw	3	3	30	45
10	19	sp|P79845|CRVP_PROMU	K.MEWYPEAAANAER.W	N	50.18	1536.67	13	2.8	769.343	2	34.13	3050000	1	8144	Utkin_019_20190916_ZR_BF_3-3.raw	1	1	58	70
10	19	sp|P79845|CRVP_PROMU	K.M(+15.99)EWYPEAAANAER.W	N	44.76	1552.66	13	4.9	777.342	2	31.65	98800	1	7105	Utkin_019_20190916_ZR_BF_3-3.raw	1	1	58	70	Oxidation (M)	M1:Oxidation (M):1000.00
10	19	sp|P79845|CRVP_PROMU	R.KPEIQNEIIDLHNSLRR.S	N	38.6	2074.13	17	6	519.542	4	32.11	0	1	7314	Utkin_019_20190916_ZR_BF_3-3.raw	0	0	30	46
10	19	sp|P79845|CRVP_PROMU	R.SVNPTASNMLK.M	N	37.17	1160.59	11	7.7	581.305	2	27.19	75900	1	5189	Utkin_019_20190916_ZR_BF_3-3.raw	1	1	47	57
10	19	sp|P79845|CRVP_PROMU	R.KPEIQNEIIDLHN(+.98)SLR.R	N	35.32	1919.01	16	7.4	640.682	3	34.01	78700	1	8099	Utkin_019_20190916_ZR_BF_3-3.raw	1	1	30	45	Deamidation (NQ)	N13:Deamidation (NQ):104.80
10	20	T2HP25|T2HP25_PROFL	G.NVDFDSESPRKPEIQNEIIDLHNSLR.R	Y	58.53	3064.52	26	5.9	767.142	4	35.74	397000	1	8656	Utkin_019_20190916_ZR_BF_3-3.raw	1	1	20	45
10	20	T2HP25|T2HP25_PROFL	R.KPEIQNEIIDLHNSLR.R	N	55.04	1918.03	16	8	480.518	4	33.85	7050000	1	7999	Utkin_019_20190916_ZR_BF_3-3.raw	3	3	30	45
10	20	T2HP25|T2HP25_PROFL	K.MEWYPEAAANAER.W	N	50.18	1536.67	13	2.8	769.343	2	34.13	3050000	1	8144	Utkin_019_20190916_ZR_BF_3-3.raw	1	1	58	70
10	20	T2HP25|T2HP25_PROFL	K.M(+15.99)EWYPEAAANAER.W	N	44.76	1552.66	13	4.9	777.342	2	31.65	98800	1	7105	Utkin_019_20190916_ZR_BF_3-3.raw	1	1	58	70	Oxidation (M)	M1:Oxidation (M):1000.00
10	20	T2HP25|T2HP25_PROFL	R.KPEIQNEIIDLHNSLRR.S	N	38.6	2074.13	17	6	519.542	4	32.11	0	1	7314	Utkin_019_20190916_ZR_BF_3-3.raw	0	0	30	46
10	20	T2HP25|T2HP25_PROFL	R.SVNPTASNMLK.M	N	37.17	1160.59	11	7.7	581.305	2	27.19	75900	1	5189	Utkin_019_20190916_ZR_BF_3-3.raw	1	1	47	57
10	20	T2HP25|T2HP25_PROFL	R.KPEIQNEIIDLHN(+.98)SLR.R	N	35.32	1919.01	16	7.4	640.682	3	34.01	78700	1	8099	Utkin_019_20190916_ZR_BF_3-3.raw	1	1	30	45	Deamidation (NQ)	N13:Deamidation (NQ):104.80
10	21	A0A077LA61|A0A077LA61_PROEL	G.NVDFDSESPRKPEIQNEIIDLHNSLR.R	Y	58.53	3064.52	26	5.9	767.142	4	35.74	397000	1	8656	Utkin_019_20190916_ZR_BF_3-3.raw	1	1	20	45
10	21	A0A077LA61|A0A077LA61_PROEL	R.KPEIQNEIIDLHNSLR.R	N	55.04	1918.03	16	8	480.518	4	33.85	7050000	1	7999	Utkin_019_20190916_ZR_BF_3-3.raw	3	3	30	45
10	21	A0A077LA61|A0A077LA61_PROEL	K.MEWYPEAAANAER.W	N	50.18	1536.67	13	2.8	769.343	2	34.13	3050000	1	8144	Utkin_019_20190916_ZR_BF_3-3.raw	1	1	58	70
10	21	A0A077LA61|A0A077LA61_PROEL	K.M(+15.99)EWYPEAAANAER.W	N	44.76	1552.66	13	4.9	777.342	2	31.65	98800	1	7105	Utkin_019_20190916_ZR_BF_3-3.raw	1	1	58	70	Oxidation (M)	M1:Oxidation (M):1000.00
10	21	A0A077LA61|A0A077LA61_PROEL	R.KPEIQNEIIDLHNSLRR.S	N	38.6	2074.13	17	6	519.542	4	32.11	0	1	7314	Utkin_019_20190916_ZR_BF_3-3.raw	0	0	30	46
10	21	A0A077LA61|A0A077LA61_PROEL	R.SVNPTASNMLK.M	N	37.17	1160.59	11	7.7	581.305	2	27.19	75900	1	5189	Utkin_019_20190916_ZR_BF_3-3.raw	1	1	47	57
10	21	A0A077LA61|A0A077LA61_PROEL	R.KPEIQNEIIDLHN(+.98)SLR.R	N	35.32	1919.01	16	7.4	640.682	3	34.01	78700	1	8099	Utkin_019_20190916_ZR_BF_3-3.raw	1	1	30	45	Deamidation (NQ)	N13:Deamidation (NQ):104.80
10	22	sp|Q8JI39|CRVP_PROFL	G.NVDFDSESPRKPEIQNEIIDLHNSLR.R	Y	58.53	3064.52	26	5.9	767.142	4	35.74	397000	1	8656	Utkin_019_20190916_ZR_BF_3-3.raw	1	1	20	45
10	22	sp|Q8JI39|CRVP_PROFL	R.KPEIQNEIIDLHNSLR.R	N	55.04	1918.03	16	8	480.518	4	33.85	7050000	1	7999	Utkin_019_20190916_ZR_BF_3-3.raw	3	3	30	45
10	22	sp|Q8JI39|CRVP_PROFL	K.MEWYPEAAANAER.W	N	50.18	1536.67	13	2.8	769.343	2	34.13	3050000	1	8144	Utkin_019_20190916_ZR_BF_3-3.raw	1	1	58	70
10	22	sp|Q8JI39|CRVP_PROFL	K.M(+15.99)EWYPEAAANAER.W	N	44.76	1552.66	13	4.9	777.342	2	31.65	98800	1	7105	Utkin_019_20190916_ZR_BF_3-3.raw	1	1	58	70	Oxidation (M)	M1:Oxidation (M):1000.00
10	22	sp|Q8JI39|CRVP_PROFL	R.KPEIQNEIIDLHNSLRR.S	N	38.6	2074.13	17	6	519.542	4	32.11	0	1	7314	Utkin_019_20190916_ZR_BF_3-3.raw	0	0	30	46
10	22	sp|Q8JI39|CRVP_PROFL	R.SVNPTASNMLK.M	N	37.17	1160.59	11	7.7	581.305	2	27.19	75900	1	5189	Utkin_019_20190916_ZR_BF_3-3.raw	1	1	47	57
10	22	sp|Q8JI39|CRVP_PROFL	R.KPEIQNEIIDLHN(+.98)SLR.R	N	35.32	1919.01	16	7.4	640.682	3	34.01	78700	1	8099	Utkin_019_20190916_ZR_BF_3-3.raw	1	1	30	45	Deamidation (NQ)	N13:Deamidation (NQ):104.80
10	23	A0A077L7I7|A0A077L7I7_PROFL	G.NVDFDSESPRKPEIQNEIIDLHNSLR.R	Y	58.53	3064.52	26	5.9	767.142	4	35.74	397000	1	8656	Utkin_019_20190916_ZR_BF_3-3.raw	1	1	39	64
10	23	A0A077L7I7|A0A077L7I7_PROFL	R.KPEIQNEIIDLHNSLR.R	N	55.04	1918.03	16	8	480.518	4	33.85	7050000	1	7999	Utkin_019_20190916_ZR_BF_3-3.raw	3	3	49	64
10	23	A0A077L7I7|A0A077L7I7_PROFL	K.MEWYPEAAANAER.W	N	50.18	1536.67	13	2.8	769.343	2	34.13	3050000	1	8144	Utkin_019_20190916_ZR_BF_3-3.raw	1	1	77	89
10	23	A0A077L7I7|A0A077L7I7_PROFL	K.M(+15.99)EWYPEAAANAER.W	N	44.76	1552.66	13	4.9	777.342	2	31.65	98800	1	7105	Utkin_019_20190916_ZR_BF_3-3.raw	1	1	77	89	Oxidation (M)	M1:Oxidation (M):1000.00
10	23	A0A077L7I7|A0A077L7I7_PROFL	R.KPEIQNEIIDLHNSLRR.S	N	38.6	2074.13	17	6	519.542	4	32.11	0	1	7314	Utkin_019_20190916_ZR_BF_3-3.raw	0	0	49	65
10	23	A0A077L7I7|A0A077L7I7_PROFL	R.SVNPTASNMLK.M	N	37.17	1160.59	11	7.7	581.305	2	27.19	75900	1	5189	Utkin_019_20190916_ZR_BF_3-3.raw	1	1	66	76
10	23	A0A077L7I7|A0A077L7I7_PROFL	R.KPEIQNEIIDLHN(+.98)SLR.R	N	35.32	1919.01	16	7.4	640.682	3	34.01	78700	1	8099	Utkin_019_20190916_ZR_BF_3-3.raw	1	1	49	64	Deamidation (NQ)	N13:Deamidation (NQ):104.80
10	26	sp|P0DMT4|CRVP_ECHCO	NVDFDSESPRKPEIQNEIIDLHNSLR.R	Y	58.53	3064.52	26	5.9	767.142	4	35.74	397000	1	8656	Utkin_019_20190916_ZR_BF_3-3.raw	1	1	1	26
10	26	sp|P0DMT4|CRVP_ECHCO	R.KPEIQNEIIDLHNSLR.R	N	55.04	1918.03	16	8	480.518	4	33.85	7050000	1	7999	Utkin_019_20190916_ZR_BF_3-3.raw	3	3	11	26
10	26	sp|P0DMT4|CRVP_ECHCO	R.MEWYPEAAANAER.W	N	50.18	1536.67	13	2.8	769.343	2	34.13	3050000	1	8144	Utkin_019_20190916_ZR_BF_3-3.raw	1	1	39	51
10	26	sp|P0DMT4|CRVP_ECHCO	R.M(+15.99)EWYPEAAANAER.W	N	44.76	1552.66	13	4.9	777.342	2	31.65	98800	1	7105	Utkin_019_20190916_ZR_BF_3-3.raw	1	1	39	51	Oxidation (M)	M1:Oxidation (M):1000.00
10	26	sp|P0DMT4|CRVP_ECHCO	R.KPEIQNEIIDLHNSLRR.S	N	38.6	2074.13	17	6	519.542	4	32.11	0	1	7314	Utkin_019_20190916_ZR_BF_3-3.raw	0	0	11	27
10	26	sp|P0DMT4|CRVP_ECHCO	R.KPEIQNEIIDLHN(+.98)SLR.R	N	35.32	1919.01	16	7.4	640.682	3	34.01	78700	1	8099	Utkin_019_20190916_ZR_BF_3-3.raw	1	1	11	26	Deamidation (NQ)	N13:Deamidation (NQ):104.80
10	27	A0A0A1WCN2|A0A0A1WCN2_ECHCO	G.NVDFDSESPRKPEIQNEIIDLHNSLR.R	Y	58.53	3064.52	26	5.9	767.142	4	35.74	397000	1	8656	Utkin_019_20190916_ZR_BF_3-3.raw	1	1	20	45
10	27	A0A0A1WCN2|A0A0A1WCN2_ECHCO	R.KPEIQNEIIDLHNSLR.R	N	55.04	1918.03	16	8	480.518	4	33.85	7050000	1	7999	Utkin_019_20190916_ZR_BF_3-3.raw	3	3	30	45
10	27	A0A0A1WCN2|A0A0A1WCN2_ECHCO	R.MEWYPEAAANAER.W	N	50.18	1536.67	13	2.8	769.343	2	34.13	3050000	1	8144	Utkin_019_20190916_ZR_BF_3-3.raw	1	1	58	70
10	27	A0A0A1WCN2|A0A0A1WCN2_ECHCO	R.M(+15.99)EWYPEAAANAER.W	N	44.76	1552.66	13	4.9	777.342	2	31.65	98800	1	7105	Utkin_019_20190916_ZR_BF_3-3.raw	1	1	58	70	Oxidation (M)	M1:Oxidation (M):1000.00
10	27	A0A0A1WCN2|A0A0A1WCN2_ECHCO	R.KPEIQNEIIDLHNSLRR.S	N	38.6	2074.13	17	6	519.542	4	32.11	0	1	7314	Utkin_019_20190916_ZR_BF_3-3.raw	0	0	30	46
10	27	A0A0A1WCN2|A0A0A1WCN2_ECHCO	R.KPEIQNEIIDLHN(+.98)SLR.R	N	35.32	1919.01	16	7.4	640.682	3	34.01	78700	1	8099	Utkin_019_20190916_ZR_BF_3-3.raw	1	1	30	45	Deamidation (NQ)	N13:Deamidation (NQ):104.80
10	38	F2Q6F6|F2Q6F6_CERGO	K.MEWYPEAAANAER.W	N	50.18	1536.67	13	2.8	769.343	2	34.13	3050000	1	8144	Utkin_019_20190916_ZR_BF_3-3.raw	1	1	58	70
10	38	F2Q6F6|F2Q6F6_CERGO	K.M(+15.99)EWYPEAAANAER.W	N	44.76	1552.66	13	4.9	777.342	2	31.65	98800	1	7105	Utkin_019_20190916_ZR_BF_3-3.raw	1	1	58	70	Oxidation (M)	M1:Oxidation (M):1000.00
10	38	F2Q6F6|F2Q6F6_CERGO	R.SVNPTASNMLK.M	N	37.17	1160.59	11	7.7	581.305	2	27.19	75900	1	5189	Utkin_019_20190916_ZR_BF_3-3.raw	1	1	47	57
10	43	F2Q6G0|F2Q6G0_DEIAC	K.MEWYPEAAANAER.W	N	50.18	1536.67	13	2.8	769.343	2	34.13	3050000	1	8144	Utkin_019_20190916_ZR_BF_3-3.raw	1	1	39	51
10	43	F2Q6G0|F2Q6G0_DEIAC	K.M(+15.99)EWYPEAAANAER.W	N	44.76	1552.66	13	4.9	777.342	2	31.65	98800	1	7105	Utkin_019_20190916_ZR_BF_3-3.raw	1	1	39	51	Oxidation (M)	M1:Oxidation (M):1000.00
10	43	F2Q6G0|F2Q6G0_DEIAC	R.SVNPTASNMLK.M	N	37.17	1160.59	11	7.7	581.305	2	27.19	75900	1	5189	Utkin_019_20190916_ZR_BF_3-3.raw	1	1	28	38
10	44	F2Q6E5|F2Q6E5_CROHD	K.MEWYPEAAANAER.W	N	50.18	1536.67	13	2.8	769.343	2	34.13	3050000	1	8144	Utkin_019_20190916_ZR_BF_3-3.raw	1	1	39	51
10	44	F2Q6E5|F2Q6E5_CROHD	K.M(+15.99)EWYPEAAANAER.W	N	44.76	1552.66	13	4.9	777.342	2	31.65	98800	1	7105	Utkin_019_20190916_ZR_BF_3-3.raw	1	1	39	51	Oxidation (M)	M1:Oxidation (M):1000.00
10	44	F2Q6E5|F2Q6E5_CROHD	R.SVNPTASNMLK.M	N	37.17	1160.59	11	7.7	581.305	2	27.19	75900	1	5189	Utkin_019_20190916_ZR_BF_3-3.raw	1	1	28	38
10	45	F2Q6E9|F2Q6E9_CROHD	K.MEWYPEAAANAER.W	N	50.18	1536.67	13	2.8	769.343	2	34.13	3050000	1	8144	Utkin_019_20190916_ZR_BF_3-3.raw	1	1	39	51
10	45	F2Q6E9|F2Q6E9_CROHD	K.M(+15.99)EWYPEAAANAER.W	N	44.76	1552.66	13	4.9	777.342	2	31.65	98800	1	7105	Utkin_019_20190916_ZR_BF_3-3.raw	1	1	39	51	Oxidation (M)	M1:Oxidation (M):1000.00
10	45	F2Q6E9|F2Q6E9_CROHD	R.SVNPTASNMLK.M	N	37.17	1160.59	11	7.7	581.305	2	27.19	75900	1	5189	Utkin_019_20190916_ZR_BF_3-3.raw	1	1	28	38
10	46	F2Q6E8|F2Q6E8_CROHD	K.MEWYPEAAANAER.W	N	50.18	1536.67	13	2.8	769.343	2	34.13	3050000	1	8144	Utkin_019_20190916_ZR_BF_3-3.raw	1	1	39	51
10	46	F2Q6E8|F2Q6E8_CROHD	K.M(+15.99)EWYPEAAANAER.W	N	44.76	1552.66	13	4.9	777.342	2	31.65	98800	1	7105	Utkin_019_20190916_ZR_BF_3-3.raw	1	1	39	51	Oxidation (M)	M1:Oxidation (M):1000.00
10	46	F2Q6E8|F2Q6E8_CROHD	R.SVNPTASNMLK.M	N	37.17	1160.59	11	7.7	581.305	2	27.19	75900	1	5189	Utkin_019_20190916_ZR_BF_3-3.raw	1	1	28	38
10	47	F2Q6F1|F2Q6F1_CROVI	K.MEWYPEAAANAER.W	N	50.18	1536.67	13	2.8	769.343	2	34.13	3050000	1	8144	Utkin_019_20190916_ZR_BF_3-3.raw	1	1	39	51
10	47	F2Q6F1|F2Q6F1_CROVI	K.M(+15.99)EWYPEAAANAER.W	N	44.76	1552.66	13	4.9	777.342	2	31.65	98800	1	7105	Utkin_019_20190916_ZR_BF_3-3.raw	1	1	39	51	Oxidation (M)	M1:Oxidation (M):1000.00
10	47	F2Q6F1|F2Q6F1_CROVI	R.SVNPTASNMLK.M	N	37.17	1160.59	11	7.7	581.305	2	27.19	75900	1	5189	Utkin_019_20190916_ZR_BF_3-3.raw	1	1	28	38
10	48	F2Q6E6|F2Q6E6_CROHD	K.MEWYPEAAANAER.W	N	50.18	1536.67	13	2.8	769.343	2	34.13	3050000	1	8144	Utkin_019_20190916_ZR_BF_3-3.raw	1	1	39	51
10	48	F2Q6E6|F2Q6E6_CROHD	K.M(+15.99)EWYPEAAANAER.W	N	44.76	1552.66	13	4.9	777.342	2	31.65	98800	1	7105	Utkin_019_20190916_ZR_BF_3-3.raw	1	1	39	51	Oxidation (M)	M1:Oxidation (M):1000.00
10	48	F2Q6E6|F2Q6E6_CROHD	R.SVNPTASNMLK.M	N	37.17	1160.59	11	7.7	581.305	2	27.19	75900	1	5189	Utkin_019_20190916_ZR_BF_3-3.raw	1	1	28	38
10	49	F2Q6F3|F2Q6F3_9SAUR	K.MEWYPEAAANAER.W	N	50.18	1536.67	13	2.8	769.343	2	34.13	3050000	1	8144	Utkin_019_20190916_ZR_BF_3-3.raw	1	1	39	51
10	49	F2Q6F3|F2Q6F3_9SAUR	K.M(+15.99)EWYPEAAANAER.W	N	44.76	1552.66	13	4.9	777.342	2	31.65	98800	1	7105	Utkin_019_20190916_ZR_BF_3-3.raw	1	1	39	51	Oxidation (M)	M1:Oxidation (M):1000.00
10	49	F2Q6F3|F2Q6F3_9SAUR	R.SVNPTASNMLK.M	N	37.17	1160.59	11	7.7	581.305	2	27.19	75900	1	5189	Utkin_019_20190916_ZR_BF_3-3.raw	1	1	28	38
10	50	F2Q6G1|F2Q6G1_DEIAC	K.MEWYPEAAANAER.W	N	50.18	1536.67	13	2.8	769.343	2	34.13	3050000	1	8144	Utkin_019_20190916_ZR_BF_3-3.raw	1	1	39	51
10	50	F2Q6G1|F2Q6G1_DEIAC	K.M(+15.99)EWYPEAAANAER.W	N	44.76	1552.66	13	4.9	777.342	2	31.65	98800	1	7105	Utkin_019_20190916_ZR_BF_3-3.raw	1	1	39	51	Oxidation (M)	M1:Oxidation (M):1000.00
10	50	F2Q6G1|F2Q6G1_DEIAC	R.SVNPTASNMLK.M	N	37.17	1160.59	11	7.7	581.305	2	27.19	75900	1	5189	Utkin_019_20190916_ZR_BF_3-3.raw	1	1	28	38
10	51	F2Q6E7|F2Q6E7_CROHD	K.MEWYPEAAANAER.W	N	50.18	1536.67	13	2.8	769.343	2	34.13	3050000	1	8144	Utkin_019_20190916_ZR_BF_3-3.raw	1	1	39	51
10	51	F2Q6E7|F2Q6E7_CROHD	K.M(+15.99)EWYPEAAANAER.W	N	44.76	1552.66	13	4.9	777.342	2	31.65	98800	1	7105	Utkin_019_20190916_ZR_BF_3-3.raw	1	1	39	51	Oxidation (M)	M1:Oxidation (M):1000.00
10	51	F2Q6E7|F2Q6E7_CROHD	R.SVNPTASNMLK.M	N	37.17	1160.59	11	7.7	581.305	2	27.19	75900	1	5189	Utkin_019_20190916_ZR_BF_3-3.raw	1	1	28	38
10	52	G9DCH4|G9DCH4_CROOH	K.MEWYPEAAANAER.W	N	50.18	1536.67	13	2.8	769.343	2	34.13	3050000	1	8144	Utkin_019_20190916_ZR_BF_3-3.raw	1	1	58	70
10	52	G9DCH4|G9DCH4_CROOH	K.M(+15.99)EWYPEAAANAER.W	N	44.76	1552.66	13	4.9	777.342	2	31.65	98800	1	7105	Utkin_019_20190916_ZR_BF_3-3.raw	1	1	58	70	Oxidation (M)	M1:Oxidation (M):1000.00
10	52	G9DCH4|G9DCH4_CROOH	R.SVNPTASNMLK.M	N	37.17	1160.59	11	7.7	581.305	2	27.19	75900	1	5189	Utkin_019_20190916_ZR_BF_3-3.raw	1	1	47	57
10	53	G9DCH5|G9DCH5_CROOH	K.MEWYPEAAANAER.W	N	50.18	1536.67	13	2.8	769.343	2	34.13	3050000	1	8144	Utkin_019_20190916_ZR_BF_3-3.raw	1	1	58	70
10	53	G9DCH5|G9DCH5_CROOH	K.M(+15.99)EWYPEAAANAER.W	N	44.76	1552.66	13	4.9	777.342	2	31.65	98800	1	7105	Utkin_019_20190916_ZR_BF_3-3.raw	1	1	58	70	Oxidation (M)	M1:Oxidation (M):1000.00
10	53	G9DCH5|G9DCH5_CROOH	R.SVNPTASNMLK.M	N	37.17	1160.59	11	7.7	581.305	2	27.19	75900	1	5189	Utkin_019_20190916_ZR_BF_3-3.raw	1	1	47	57
10	54	T1E6W3|T1E6W3_CROOH	K.MEWYPEAAANAER.W	N	50.18	1536.67	13	2.8	769.343	2	34.13	3050000	1	8144	Utkin_019_20190916_ZR_BF_3-3.raw	1	1	58	70
10	54	T1E6W3|T1E6W3_CROOH	K.M(+15.99)EWYPEAAANAER.W	N	44.76	1552.66	13	4.9	777.342	2	31.65	98800	1	7105	Utkin_019_20190916_ZR_BF_3-3.raw	1	1	58	70	Oxidation (M)	M1:Oxidation (M):1000.00
10	54	T1E6W3|T1E6W3_CROOH	R.SVNPTASNMLK.M	N	37.17	1160.59	11	7.7	581.305	2	27.19	75900	1	5189	Utkin_019_20190916_ZR_BF_3-3.raw	1	1	47	57
10	55	T1D6R8|T1D6R8_CROHD	K.MEWYPEAAANAER.W	N	50.18	1536.67	13	2.8	769.343	2	34.13	3050000	1	8144	Utkin_019_20190916_ZR_BF_3-3.raw	1	1	58	70
10	55	T1D6R8|T1D6R8_CROHD	K.M(+15.99)EWYPEAAANAER.W	N	44.76	1552.66	13	4.9	777.342	2	31.65	98800	1	7105	Utkin_019_20190916_ZR_BF_3-3.raw	1	1	58	70	Oxidation (M)	M1:Oxidation (M):1000.00
10	55	T1D6R8|T1D6R8_CROHD	R.SVNPTASNMLK.M	N	37.17	1160.59	11	7.7	581.305	2	27.19	75900	1	5189	Utkin_019_20190916_ZR_BF_3-3.raw	1	1	47	57
10	56	A0A0K8S072|A0A0K8S072_CROHD	K.MEWYPEAAANAER.W	N	50.18	1536.67	13	2.8	769.343	2	34.13	3050000	1	8144	Utkin_019_20190916_ZR_BF_3-3.raw	1	1	58	70
10	56	A0A0K8S072|A0A0K8S072_CROHD	K.M(+15.99)EWYPEAAANAER.W	N	44.76	1552.66	13	4.9	777.342	2	31.65	98800	1	7105	Utkin_019_20190916_ZR_BF_3-3.raw	1	1	58	70	Oxidation (M)	M1:Oxidation (M):1000.00
10	56	A0A0K8S072|A0A0K8S072_CROHD	R.SVNPTASNMLK.M	N	37.17	1160.59	11	7.7	581.305	2	27.19	75900	1	5189	Utkin_019_20190916_ZR_BF_3-3.raw	1	1	47	57
10	57	F2Q6E3|F2Q6E3_AZEFE	K.MEWYPEAAANAER.W	N	50.18	1536.67	13	2.8	769.343	2	34.13	3050000	1	8144	Utkin_019_20190916_ZR_BF_3-3.raw	1	1	58	70
10	57	F2Q6E3|F2Q6E3_AZEFE	K.M(+15.99)EWYPEAAANAER.W	N	44.76	1552.66	13	4.9	777.342	2	31.65	98800	1	7105	Utkin_019_20190916_ZR_BF_3-3.raw	1	1	58	70	Oxidation (M)	M1:Oxidation (M):1000.00
10	57	F2Q6E3|F2Q6E3_AZEFE	R.SVNPTASNMLK.M	N	37.17	1160.59	11	7.7	581.305	2	27.19	75900	1	5189	Utkin_019_20190916_ZR_BF_3-3.raw	1	1	47	57
10	58	A0A194AMN4|A0A194AMN4_9SAUR	K.MEWYPEAAANAER.W	N	50.18	1536.67	13	2.8	769.343	2	34.13	3050000	1	8144	Utkin_019_20190916_ZR_BF_3-3.raw	1	1	58	70
10	58	A0A194AMN4|A0A194AMN4_9SAUR	K.M(+15.99)EWYPEAAANAER.W	N	44.76	1552.66	13	4.9	777.342	2	31.65	98800	1	7105	Utkin_019_20190916_ZR_BF_3-3.raw	1	1	58	70	Oxidation (M)	M1:Oxidation (M):1000.00
10	58	A0A194AMN4|A0A194AMN4_9SAUR	R.SVNPTASNMLK.M	N	37.17	1160.59	11	7.7	581.305	2	27.19	75900	1	5189	Utkin_019_20190916_ZR_BF_3-3.raw	1	1	47	57
10	59	T2HPR8|T2HPR8_OVOOK	K.MEWYPEAAANAER.W	N	50.18	1536.67	13	2.8	769.343	2	34.13	3050000	1	8144	Utkin_019_20190916_ZR_BF_3-3.raw	1	1	58	70
10	59	T2HPR8|T2HPR8_OVOOK	K.M(+15.99)EWYPEAAANAER.W	N	44.76	1552.66	13	4.9	777.342	2	31.65	98800	1	7105	Utkin_019_20190916_ZR_BF_3-3.raw	1	1	58	70	Oxidation (M)	M1:Oxidation (M):1000.00
10	59	T2HPR8|T2HPR8_OVOOK	R.SVNPTASNMLK.M	N	37.17	1160.59	11	7.7	581.305	2	27.19	75900	1	5189	Utkin_019_20190916_ZR_BF_3-3.raw	1	1	47	57
10	60	sp|Q7ZT99|CRVP_CROAT	K.MEWYPEAAANAER.W	N	50.18	1536.67	13	2.8	769.343	2	34.13	3050000	1	8144	Utkin_019_20190916_ZR_BF_3-3.raw	1	1	58	70
10	60	sp|Q7ZT99|CRVP_CROAT	K.M(+15.99)EWYPEAAANAER.W	N	44.76	1552.66	13	4.9	777.342	2	31.65	98800	1	7105	Utkin_019_20190916_ZR_BF_3-3.raw	1	1	58	70	Oxidation (M)	M1:Oxidation (M):1000.00
10	60	sp|Q7ZT99|CRVP_CROAT	R.SVNPTASNMLK.M	N	37.17	1160.59	11	7.7	581.305	2	27.19	75900	1	5189	Utkin_019_20190916_ZR_BF_3-3.raw	1	1	47	57
10	61	A0A2H4N3D5|A0A2H4N3D5_BOTMO	K.MEWYPEAAANAER.W	N	50.18	1536.67	13	2.8	769.343	2	34.13	3050000	1	8144	Utkin_019_20190916_ZR_BF_3-3.raw	1	1	58	70
10	61	A0A2H4N3D5|A0A2H4N3D5_BOTMO	K.M(+15.99)EWYPEAAANAER.W	N	44.76	1552.66	13	4.9	777.342	2	31.65	98800	1	7105	Utkin_019_20190916_ZR_BF_3-3.raw	1	1	58	70	Oxidation (M)	M1:Oxidation (M):1000.00
10	61	A0A2H4N3D5|A0A2H4N3D5_BOTMO	K.SVNPTASNMLK.M	N	37.17	1160.59	11	7.7	581.305	2	27.19	75900	1	5189	Utkin_019_20190916_ZR_BF_3-3.raw	1	1	47	57
10	62	F2Q6E4|F2Q6E4_BOTSC	K.MEWYPEAAANAER.W	N	50.18	1536.67	13	2.8	769.343	2	34.13	3050000	1	8144	Utkin_019_20190916_ZR_BF_3-3.raw	1	1	58	70
10	62	F2Q6E4|F2Q6E4_BOTSC	K.M(+15.99)EWYPEAAANAER.W	N	44.76	1552.66	13	4.9	777.342	2	31.65	98800	1	7105	Utkin_019_20190916_ZR_BF_3-3.raw	1	1	58	70	Oxidation (M)	M1:Oxidation (M):1000.00
10	62	F2Q6E4|F2Q6E4_BOTSC	R.SVNPTASNMLK.M	N	37.17	1160.59	11	7.7	581.305	2	27.19	75900	1	5189	Utkin_019_20190916_ZR_BF_3-3.raw	1	1	47	57
10	63	F2Q6E2|F2Q6E2_ATHNI	K.MEWYPEAAANAER.W	N	50.18	1536.67	13	2.8	769.343	2	34.13	3050000	1	8144	Utkin_019_20190916_ZR_BF_3-3.raw	1	1	58	70
10	63	F2Q6E2|F2Q6E2_ATHNI	K.M(+15.99)EWYPEAAANAER.W	N	44.76	1552.66	13	4.9	777.342	2	31.65	98800	1	7105	Utkin_019_20190916_ZR_BF_3-3.raw	1	1	58	70	Oxidation (M)	M1:Oxidation (M):1000.00
10	63	F2Q6E2|F2Q6E2_ATHNI	R.SVNPTASNMLK.M	N	37.17	1160.59	11	7.7	581.305	2	27.19	75900	1	5189	Utkin_019_20190916_ZR_BF_3-3.raw	1	1	47	57
10	64	F2Q6F4|F2Q6F4_TRIGS	K.MEWYPEAAANAER.W	N	50.18	1536.67	13	2.8	769.343	2	34.13	3050000	1	8144	Utkin_019_20190916_ZR_BF_3-3.raw	1	1	58	70
10	64	F2Q6F4|F2Q6F4_TRIGS	K.M(+15.99)EWYPEAAANAER.W	N	44.76	1552.66	13	4.9	777.342	2	31.65	98800	1	7105	Utkin_019_20190916_ZR_BF_3-3.raw	1	1	58	70	Oxidation (M)	M1:Oxidation (M):1000.00
10	64	F2Q6F4|F2Q6F4_TRIGS	R.SVNPTASNMLK.M	N	37.17	1160.59	11	7.7	581.305	2	27.19	75900	1	5189	Utkin_019_20190916_ZR_BF_3-3.raw	1	1	47	57
10	65	sp|Q7ZTA0|CRVP_AGKPI	K.MEWYPEAAANAER.W	N	50.18	1536.67	13	2.8	769.343	2	34.13	3050000	1	8144	Utkin_019_20190916_ZR_BF_3-3.raw	1	1	58	70
10	65	sp|Q7ZTA0|CRVP_AGKPI	K.M(+15.99)EWYPEAAANAER.W	N	44.76	1552.66	13	4.9	777.342	2	31.65	98800	1	7105	Utkin_019_20190916_ZR_BF_3-3.raw	1	1	58	70	Oxidation (M)	M1:Oxidation (M):1000.00
10	65	sp|Q7ZTA0|CRVP_AGKPI	R.SVNPTASNMLK.M	N	37.17	1160.59	11	7.7	581.305	2	27.19	75900	1	5189	Utkin_019_20190916_ZR_BF_3-3.raw	1	1	47	57
10	66	A0A194ARS4|A0A194ARS4_SISTE	K.MEWYPEAAANAER.W	N	50.18	1536.67	13	2.8	769.343	2	34.13	3050000	1	8144	Utkin_019_20190916_ZR_BF_3-3.raw	1	1	58	70
10	66	A0A194ARS4|A0A194ARS4_SISTE	K.M(+15.99)EWYPEAAANAER.W	N	44.76	1552.66	13	4.9	777.342	2	31.65	98800	1	7105	Utkin_019_20190916_ZR_BF_3-3.raw	1	1	58	70	Oxidation (M)	M1:Oxidation (M):1000.00
10	66	A0A194ARS4|A0A194ARS4_SISTE	R.SVNPTASNMLK.M	N	37.17	1160.59	11	7.7	581.305	2	27.19	75900	1	5189	Utkin_019_20190916_ZR_BF_3-3.raw	1	1	47	57
10	67	A0A194APW7|A0A194APW7_SISTE	K.MEWYPEAAANAER.W	N	50.18	1536.67	13	2.8	769.343	2	34.13	3050000	1	8144	Utkin_019_20190916_ZR_BF_3-3.raw	1	1	58	70
10	67	A0A194APW7|A0A194APW7_SISTE	K.M(+15.99)EWYPEAAANAER.W	N	44.76	1552.66	13	4.9	777.342	2	31.65	98800	1	7105	Utkin_019_20190916_ZR_BF_3-3.raw	1	1	58	70	Oxidation (M)	M1:Oxidation (M):1000.00
10	67	A0A194APW7|A0A194APW7_SISTE	R.SVNPTASNMLK.M	N	37.17	1160.59	11	7.7	581.305	2	27.19	75900	1	5189	Utkin_019_20190916_ZR_BF_3-3.raw	1	1	47	57
10	68	A0A194AS36|A0A194AS36_SISMB	K.MEWYPEAAANAER.W	N	50.18	1536.67	13	2.8	769.343	2	34.13	3050000	1	8144	Utkin_019_20190916_ZR_BF_3-3.raw	1	1	58	70
10	68	A0A194AS36|A0A194AS36_SISMB	K.M(+15.99)EWYPEAAANAER.W	N	44.76	1552.66	13	4.9	777.342	2	31.65	98800	1	7105	Utkin_019_20190916_ZR_BF_3-3.raw	1	1	58	70	Oxidation (M)	M1:Oxidation (M):1000.00
10	68	A0A194AS36|A0A194AS36_SISMB	R.SVNPTASNMLK.M	N	37.17	1160.59	11	7.7	581.305	2	27.19	75900	1	5189	Utkin_019_20190916_ZR_BF_3-3.raw	1	1	47	57
10	69	A0A1L8D673|A0A1L8D673_BOTAT	K.MEWYPEAAANAER.W	N	50.18	1536.67	13	2.8	769.343	2	34.13	3050000	1	8144	Utkin_019_20190916_ZR_BF_3-3.raw	1	1	58	70
10	69	A0A1L8D673|A0A1L8D673_BOTAT	K.M(+15.99)EWYPEAAANAER.W	N	44.76	1552.66	13	4.9	777.342	2	31.65	98800	1	7105	Utkin_019_20190916_ZR_BF_3-3.raw	1	1	58	70	Oxidation (M)	M1:Oxidation (M):1000.00
10	69	A0A1L8D673|A0A1L8D673_BOTAT	K.SVNPTASNMLK.M	N	37.17	1160.59	11	7.7	581.305	2	27.19	75900	1	5189	Utkin_019_20190916_ZR_BF_3-3.raw	1	1	47	57
10	70	T1DP88|T1DP88_CROOH	K.MEWYPEAAANAER.W	N	50.18	1536.67	13	2.8	769.343	2	34.13	3050000	1	8144	Utkin_019_20190916_ZR_BF_3-3.raw	1	1	58	70
10	70	T1DP88|T1DP88_CROOH	K.M(+15.99)EWYPEAAANAER.W	N	44.76	1552.66	13	4.9	777.342	2	31.65	98800	1	7105	Utkin_019_20190916_ZR_BF_3-3.raw	1	1	58	70	Oxidation (M)	M1:Oxidation (M):1000.00
10	70	T1DP88|T1DP88_CROOH	R.SVNPTASNMLK.M	N	37.17	1160.59	11	7.7	581.305	2	27.19	75900	1	5189	Utkin_019_20190916_ZR_BF_3-3.raw	1	1	47	57
10	71	F2Q6F0|F2Q6F0_CALRH	K.MEWYPEAAANAER.W	N	50.18	1536.67	13	2.8	769.343	2	34.13	3050000	1	8144	Utkin_019_20190916_ZR_BF_3-3.raw	1	1	58	70
10	71	F2Q6F0|F2Q6F0_CALRH	K.M(+15.99)EWYPEAAANAER.W	N	44.76	1552.66	13	4.9	777.342	2	31.65	98800	1	7105	Utkin_019_20190916_ZR_BF_3-3.raw	1	1	58	70	Oxidation (M)	M1:Oxidation (M):1000.00
10	71	F2Q6F0|F2Q6F0_CALRH	R.SVNPTASNMLK.M	N	37.17	1160.59	11	7.7	581.305	2	27.19	75900	1	5189	Utkin_019_20190916_ZR_BF_3-3.raw	1	1	47	57
10	72	A0A194AQ87|A0A194AQ87_SISMB	K.MEWYPEAAANAER.W	N	50.18	1536.67	13	2.8	769.343	2	34.13	3050000	1	8144	Utkin_019_20190916_ZR_BF_3-3.raw	1	1	58	70
10	72	A0A194AQ87|A0A194AQ87_SISMB	K.M(+15.99)EWYPEAAANAER.W	N	44.76	1552.66	13	4.9	777.342	2	31.65	98800	1	7105	Utkin_019_20190916_ZR_BF_3-3.raw	1	1	58	70	Oxidation (M)	M1:Oxidation (M):1000.00
10	72	A0A194AQ87|A0A194AQ87_SISMB	R.SVNPTASNMLK.M	N	37.17	1160.59	11	7.7	581.305	2	27.19	75900	1	5189	Utkin_019_20190916_ZR_BF_3-3.raw	1	1	47	57
10	73	A0A194APP6|A0A194APP6_9SAUR	K.MEWYPEAAANAER.W	N	50.18	1536.67	13	2.8	769.343	2	34.13	3050000	1	8144	Utkin_019_20190916_ZR_BF_3-3.raw	1	1	58	70
10	73	A0A194APP6|A0A194APP6_9SAUR	K.M(+15.99)EWYPEAAANAER.W	N	44.76	1552.66	13	4.9	777.342	2	31.65	98800	1	7105	Utkin_019_20190916_ZR_BF_3-3.raw	1	1	58	70	Oxidation (M)	M1:Oxidation (M):1000.00
10	73	A0A194APP6|A0A194APP6_9SAUR	R.SVNPTASNMLK.M	N	37.17	1160.59	11	7.7	581.305	2	27.19	75900	1	5189	Utkin_019_20190916_ZR_BF_3-3.raw	1	1	47	57
10	74	sp|Q8JI40|CRVP_GLOBL	K.MEWYPEAAANAER.W	N	50.18	1536.67	13	2.8	769.343	2	34.13	3050000	1	8144	Utkin_019_20190916_ZR_BF_3-3.raw	1	1	58	70
10	74	sp|Q8JI40|CRVP_GLOBL	K.M(+15.99)EWYPEAAANAER.W	N	44.76	1552.66	13	4.9	777.342	2	31.65	98800	1	7105	Utkin_019_20190916_ZR_BF_3-3.raw	1	1	58	70	Oxidation (M)	M1:Oxidation (M):1000.00
10	74	sp|Q8JI40|CRVP_GLOBL	R.SVNPTASNMLK.M	N	37.17	1160.59	11	7.7	581.305	2	27.19	75900	1	5189	Utkin_019_20190916_ZR_BF_3-3.raw	1	1	47	57
10	99	T1DMM9|T1DMM9_CROOH	K.MEWYPEAAANAER.W	N	50.18	1536.67	13	2.8	769.343	2	34.13	3050000	1	8144	Utkin_019_20190916_ZR_BF_3-3.raw	1	1	4	16
10	99	T1DMM9|T1DMM9_CROOH	K.M(+15.99)EWYPEAAANAER.W	N	44.76	1552.66	13	4.9	777.342	2	31.65	98800	1	7105	Utkin_019_20190916_ZR_BF_3-3.raw	1	1	4	16	Oxidation (M)	M1:Oxidation (M):1000.00
10	100	F2Q6F2|F2Q6F2_9SAUR	K.MEWYPEAAANAER.W	N	50.18	1536.67	13	2.8	769.343	2	34.13	3050000	1	8144	Utkin_019_20190916_ZR_BF_3-3.raw	1	1	58	70
10	100	F2Q6F2|F2Q6F2_9SAUR	K.M(+15.99)EWYPEAAANAER.W	N	44.76	1552.66	13	4.9	777.342	2	31.65	98800	1	7105	Utkin_019_20190916_ZR_BF_3-3.raw	1	1	58	70	Oxidation (M)	M1:Oxidation (M):1000.00
10	101	A0A223PK22|A0A223PK22_9SAUR	K.MEWYPEAAANAER.W	N	50.18	1536.67	13	2.8	769.343	2	34.13	3050000	1	8144	Utkin_019_20190916_ZR_BF_3-3.raw	1	1	76	88
10	101	A0A223PK22|A0A223PK22_9SAUR	K.M(+15.99)EWYPEAAANAER.W	N	44.76	1552.66	13	4.9	777.342	2	31.65	98800	1	7105	Utkin_019_20190916_ZR_BF_3-3.raw	1	1	76	88	Oxidation (M)	M1:Oxidation (M):1000.00
10	111	sp|B0VXV6|CRVP_SISCA	R.SVNPTASNMLK.M	N	37.17	1160.59	11	7.7	581.305	2	27.19	75900	1	5189	Utkin_019_20190916_ZR_BF_3-3.raw	1	1	47	57
10	112	sp|F8S0Y4|CRVP_CROAD	R.SVNPTASNMLK.M	N	37.17	1160.59	11	7.7	581.305	2	27.19	75900	1	5189	Utkin_019_20190916_ZR_BF_3-3.raw	1	1	47	57
10	113	A0A0F7Z2U7|A0A0F7Z2U7_CROAD	R.SVNPTASNMLK.M	N	37.17	1160.59	11	7.7	581.305	2	27.19	75900	1	5189	Utkin_019_20190916_ZR_BF_3-3.raw	1	1	47	57
10	114	A0A194ASQ9|A0A194ASQ9_SISTE	R.SVNPTASNMLK.M	N	37.17	1160.59	11	7.7	581.305	2	27.19	75900	1	5189	Utkin_019_20190916_ZR_BF_3-3.raw	1	1	47	57
10	115	A0A194ATN9|A0A194ATN9_SISTE	R.SVNPTASNMLK.M	N	37.17	1160.59	11	7.7	581.305	2	27.19	75900	1	5189	Utkin_019_20190916_ZR_BF_3-3.raw	1	1	47	57
12	24	A0A1I9KNM0|A0A1I9KNM0_VIPAA	R.KPEIQNEIIDLHNSLR.R	N	55.04	1918.03	16	8	480.518	4	33.85	7050000	1	7999	Utkin_019_20190916_ZR_BF_3-3.raw	3	3	30	45
12	24	A0A1I9KNM0|A0A1I9KNM0_VIPAA	K.MEWYPEAAANAER.W	N	50.18	1536.67	13	2.8	769.343	2	34.13	3050000	1	8144	Utkin_019_20190916_ZR_BF_3-3.raw	1	1	58	70
12	24	A0A1I9KNM0|A0A1I9KNM0_VIPAA	K.M(+15.99)EWYPEAAANAER.W	N	44.76	1552.66	13	4.9	777.342	2	31.65	98800	1	7105	Utkin_019_20190916_ZR_BF_3-3.raw	1	1	58	70	Oxidation (M)	M1:Oxidation (M):1000.00
12	24	A0A1I9KNM0|A0A1I9KNM0_VIPAA	R.KPEIQNEIIDLHNSLRR.S	N	38.6	2074.13	17	6	519.542	4	32.11	0	1	7314	Utkin_019_20190916_ZR_BF_3-3.raw	0	0	30	46
12	24	A0A1I9KNM0|A0A1I9KNM0_VIPAA	R.SVNPTASNMLK.M	N	37.17	1160.59	11	7.7	581.305	2	27.19	75900	1	5189	Utkin_019_20190916_ZR_BF_3-3.raw	1	1	47	57
12	24	A0A1I9KNM0|A0A1I9KNM0_VIPAA	R.KPEIQNEIIDLHN(+.98)SLR.R	N	35.32	1919.01	16	7.4	640.682	3	34.01	78700	1	8099	Utkin_019_20190916_ZR_BF_3-3.raw	1	1	30	45	Deamidation (NQ)	N13:Deamidation (NQ):104.80
12	24	A0A1I9KNM0|A0A1I9KNM0_VIPAA	R.VIGGIEC(+57.02)GENIYM(+15.99)STSPM(+15.99)K.W	Y	29.16	2116.95	19	6.6	1059.49	2	32.25	0	1	7384	Utkin_019_20190916_ZR_BF_3-3.raw	0	0	86	104	Carbamidomethylation; Oxidation (M)	C7:Carbamidomethylation:1000.00;M13:Oxidation (M):1000.00;M18:Oxidation (M):1000.00
13	16	sp|P14615|PA2N3_BUNFA	K.ADNDEC(+57.02)AAFIC(+57.02)NC(+57.02)DR.V	N	54.99	1829.68	15	7.7	915.853	2	30.37	1160000	1	6487	Utkin_019_20190916_ZR_BF_3-3.raw	1	1	79	93	Carbamidomethylation	C6:Carbamidomethylation:1000.00;C11:Carbamidomethylation:1000.00;C13:Carbamidomethylation:1000.00
13	16	sp|P14615|PA2N3_BUNFA	R.SWTDYVSYGC(+57.02)YC(+57.02)GK.G	Y	49.43	1744.69	14	4.5	873.354	2	37.29	979000	1	9278	Utkin_019_20190916_ZR_BF_3-3.raw	1	1	16	29	Carbamidomethylation	C10:Carbamidomethylation:1000.00;C12:Carbamidomethylation:1000.00
13	16	sp|P14615|PA2N3_BUNFA	R.VAAIC(+57.02)FAGAPYNDNNFM(+15.99)IDSK.T	Y	47.27	2333.05	21	6	1167.54	2	39.09	236000	1	10081	Utkin_019_20190916_ZR_BF_3-3.raw	1	1	94	114	Carbamidomethylation; Oxidation (M)	C5:Carbamidomethylation:1000.00;M17:Oxidation (M):1000.00
13	16	sp|P14615|PA2N3_BUNFA	K.GGSGTPVDQLDR.C	N	44.79	1200.57	12	6.9	601.298	2	25.66	134000	1	4557	Utkin_019_20190916_ZR_BF_3-3.raw	1	1	30	41
13	16	sp|P14615|PA2N3_BUNFA	R.VAAIC(+57.02)FAGAPYNDNNFMIDSK.T	Y	42.67	2317.05	21	7.4	1159.54	2	40.99	708000	1	10889	Utkin_019_20190916_ZR_BF_3-3.raw	1	1	94	114	Carbamidomethylation	C5:Carbamidomethylation:1000.00
15	42	sp|P29601|PA2HA_BUNFA	K.TYSYTC(+57.02)SGGTITC(+57.02)NADNDEC(+57.02)AASVC(+57.02)NC(+57.02)DR.T	Y	70.05	3321.24	29	7.5	1661.64	2	29.08	1370000	1	5937	Utkin_019_20190916_ZR_BF_3-3.raw	2	2	65	93	Carbamidomethylation	C6:Carbamidomethylation:1000.00;C13:Carbamidomethylation:1000.00;C20:Carbamidomethylation:1000.00;C25:Carbamidomethylation:1000.00;C27:Carbamidomethylation:1000.00
15	42	sp|P29601|PA2HA_BUNFA	G.GTGTPLDELDR.C	N	39.61	1172.57	11	9.1	587.296	2	33	1190000	1	7628	Utkin_019_20190916_ZR_BF_3-3.raw	1	1	31	41
15	42	sp|P29601|PA2HA_BUNFA	G.TGTPLDELDR.C	N	29.47	1115.55	10	5.3	558.783	2	32.4	418000	1	7390	Utkin_019_20190916_ZR_BF_3-3.raw	1	1	32	41
18	96	sp|P80966|PA2A1_OPHHA	K.ADNDEC(+57.02)AAFIC(+57.02)NC(+57.02)DR.V	N	54.99	1829.68	15	7.7	915.853	2	30.37	1160000	1	6487	Utkin_019_20190916_ZR_BF_3-3.raw	1	1	113	127	Carbamidomethylation	C6:Carbamidomethylation:1000.00;C11:Carbamidomethylation:1000.00;C13:Carbamidomethylation:1000.00
18	96	sp|P80966|PA2A1_OPHHA	T.VTC(+57.02)KADNDEC(+57.02)AAFIC(+57.02)NC(+57.02)DR.V	Y	45.54	2317.92	19	-9.4	1159.96	2	31.08	1300000	1	6807	Utkin_019_20190916_ZR_BF_3-3.raw	2	2	109	127	Carbamidomethylation	C3:Carbamidomethylation:1000.00;C10:Carbamidomethylation:1000.00;C15:Carbamidomethylation:1000.00;C17:Carbamidomethylation:1000.00
19	84	A0A2D4K8T2|A0A2D4K8T2_9SAUR	F.GGSGTPVDQLDR.C	N	44.79	1200.57	12	6.9	601.298	2	25.66	134000	1	4557	Utkin_019_20190916_ZR_BF_3-3.raw	1	1	47	58
19	84	A0A2D4K8T2|A0A2D4K8T2_9SAUR	D.YGC(+57.02)YC(+57.02)GFGGSGTPVDQLDR.C	Y	32.43	2107.87	19	6.1	703.636	3	32.07	176000	1	7283	Utkin_019_20190916_ZR_BF_3-3.raw	1	1	40	58	Carbamidomethylation	C3:Carbamidomethylation:1000.00;C5:Carbamidomethylation:1000.00
19	85	U3EPH0|U3EPH0_MICFL	F.GGSGTPVDQLDR.C	N	44.79	1200.57	12	6.9	601.298	2	25.66	134000	1	4557	Utkin_019_20190916_ZR_BF_3-3.raw	1	1	57	68
19	85	U3EPH0|U3EPH0_MICFL	D.YGC(+57.02)YC(+57.02)GFGGSGTPVDQLDR.C	Y	32.43	2107.87	19	6.1	703.636	3	32.07	176000	1	7283	Utkin_019_20190916_ZR_BF_3-3.raw	1	1	50	68	Carbamidomethylation	C3:Carbamidomethylation:1000.00;C5:Carbamidomethylation:1000.00
19	86	A0A194AT75|A0A194AT75_9SAUR	F.GGSGTPVDQLDR.C	N	44.79	1200.57	12	6.9	601.298	2	25.66	134000	1	4557	Utkin_019_20190916_ZR_BF_3-3.raw	1	1	57	68
19	86	A0A194AT75|A0A194AT75_9SAUR	D.YGC(+57.02)YC(+57.02)GFGGSGTPVDQLDR.C	Y	32.43	2107.87	19	6.1	703.636	3	32.07	176000	1	7283	Utkin_019_20190916_ZR_BF_3-3.raw	1	1	50	68	Carbamidomethylation	C3:Carbamidomethylation:1000.00;C5:Carbamidomethylation:1000.00
16	75	sp|Q6YNQ0|PA2A3_BUNCA	K.TWGEYTNYGC(+57.02)YC(+57.02)GAGGSGRPIDALDR.C	Y	42.57	2895.23	26	-2	966.083	3	36.04	0	1	8742	Utkin_019_20190916_ZR_BF_3-3.raw	0	0	35	60	Carbamidomethylation	C10:Carbamidomethylation:1000.00;C12:Carbamidomethylation:1000.00
16	75	sp|Q6YNQ0|PA2A3_BUNCA	K.TWGEYTN(+.98)YGC(+57.02)YC(+57.02)GAGGSGRPIDALDR.C	Y	41.63	2896.22	26	4.7	966.418	3	36.03	344000	1	8735	Utkin_019_20190916_ZR_BF_3-3.raw	1	1	35	60	Deamidation (NQ); Carbamidomethylation	N7:Deamidation (NQ):1000.00;C10:Carbamidomethylation:1000.00;C12:Carbamidomethylation:1000.00
16	75	sp|Q6YNQ0|PA2A3_BUNCA	L.NLINFMEM(+15.99)IR.Y	N	33.17	1295.64	10	9.7	648.832	2	43.48	0	1	12133	Utkin_019_20190916_ZR_BF_3-3.raw	0	0	18	27	Oxidation (M)	M8:Oxidation (M):26.31
16	76	sp|P00619|PA2A3_BUNMU	K.TWGEYTNYGC(+57.02)YC(+57.02)GAGGSGRPIDALDR.C	Y	42.57	2895.23	26	-2	966.083	3	36.04	0	1	8742	Utkin_019_20190916_ZR_BF_3-3.raw	0	0	45	70	Carbamidomethylation	C10:Carbamidomethylation:1000.00;C12:Carbamidomethylation:1000.00
16	76	sp|P00619|PA2A3_BUNMU	K.TWGEYTN(+.98)YGC(+57.02)YC(+57.02)GAGGSGRPIDALDR.C	Y	41.63	2896.22	26	4.7	966.418	3	36.03	344000	1	8735	Utkin_019_20190916_ZR_BF_3-3.raw	1	1	45	70	Deamidation (NQ); Carbamidomethylation	N7:Deamidation (NQ):1000.00;C10:Carbamidomethylation:1000.00;C12:Carbamidomethylation:1000.00
16	76	sp|P00619|PA2A3_BUNMU	L.NLINFMEM(+15.99)IR.Y	N	33.17	1295.64	10	9.7	648.832	2	43.48	0	1	12133	Utkin_019_20190916_ZR_BF_3-3.raw	0	0	28	37	Oxidation (M)	M8:Oxidation (M):26.31
16	118	Q6TAR5|Q6TAR5_BUNCA	L.NLINFMEM(+15.99)IR.Y	N	33.17	1295.64	10	9.7	648.832	2	43.48	0	1	12133	Utkin_019_20190916_ZR_BF_3-3.raw	0	0	18	27	Oxidation (M)	M8:Oxidation (M):26.31
16	119	Q6TAR7|Q6TAR7_BUNCA	L.NLINFMEM(+15.99)IR.Y	N	33.17	1295.64	10	9.7	648.832	2	43.48	0	1	12133	Utkin_019_20190916_ZR_BF_3-3.raw	0	0	18	27	Oxidation (M)	M8:Oxidation (M):26.31
16	124	sp|P84474|PA2BU_BUNCA	NLINFMEM(+15.99)IR.Y	N	33.17	1295.64	10	9.7	648.832	2	43.48	0	1	12133	Utkin_019_20190916_ZR_BF_3-3.raw	0	0	1	10	Oxidation (M)	M8:Oxidation (M):26.31
23	77	sp|Q90WI7|LECM2_BUNFA	K.WNDAPC(+57.02)ETLHPFIC(+57.02)QC(+57.02)K.Y	Y	41.93	2174.93	17	4.2	725.988	3	34.12	0	1	8154	Utkin_019_20190916_ZR_BF_3-3.raw	0	0	141	157	Carbamidomethylation	C6:Carbamidomethylation:1000.00;C14:Carbamidomethylation:1000.00;C16:Carbamidomethylation:1000.00
23	77	sp|Q90WI7|LECM2_BUNFA	K.SWLDAEMFC(+57.02)R.K	Y	33.44	1313.55	10	9	657.79	2	42.37	29200	1	11603	Utkin_019_20190916_ZR_BF_3-3.raw	1	1	46	55	Carbamidomethylation	C9:Carbamidomethylation:1000.00
17	89	sp|F8QN52|PA2A1_VIPRE	R.VAAIC(+57.02)FAENMNTYDKK.Y	Y	56.05	1873.87	16	6.1	937.948	2	33.66	1180000	1	7920	Utkin_019_20190916_ZR_BF_3-3.raw	2	2	107	122	Carbamidomethylation	C5:Carbamidomethylation:1000.00
17	89	sp|F8QN52|PA2A1_VIPRE	R.VAAIC(+57.02)FAENM(+15.99)NTYDKK.Y	Y	44.9	1889.87	16	8.4	630.968	3	30.09	97700	1	6366	Utkin_019_20190916_ZR_BF_3-3.raw	1	1	107	122	Carbamidomethylation; Oxidation (M)	C5:Carbamidomethylation:1000.00;M10:Oxidation (M):1000.00
31	90	sp|P86368|PA2B3_DABRR	R.C(+57.02)C(+57.02)FVHDC(+57.02)C(+57.02)YGNLPDC(+57.02)NPK.S	Y	55.08	2314.87	18	3.4	772.633	3	29.48	181000	1	6125	Utkin_019_20190916_ZR_BF_3-3.raw	1	1	43	60	Carbamidomethylation	C1:Carbamidomethylation:1000.00;C2:Carbamidomethylation:1000.00;C7:Carbamidomethylation:1000.00;C8:Carbamidomethylation:1000.00;C15:Carbamidomethylation:1000.00
31	91	D0VX11|D0VX11_9SAUR	R.C(+57.02)C(+57.02)FVHDC(+57.02)C(+57.02)YGNLPDC(+57.02)NPK.S	Y	55.08	2314.87	18	3.4	772.633	3	29.48	181000	1	6125	Utkin_019_20190916_ZR_BF_3-3.raw	1	1	43	60	Carbamidomethylation	C1:Carbamidomethylation:1000.00;C2:Carbamidomethylation:1000.00;C7:Carbamidomethylation:1000.00;C8:Carbamidomethylation:1000.00;C15:Carbamidomethylation:1000.00
31	92	sp|P59071|PA2B8_DABRR	R.C(+57.02)C(+57.02)FVHDC(+57.02)C(+57.02)YGNLPDC(+57.02)NPK.S	Y	55.08	2314.87	18	3.4	772.633	3	29.48	181000	1	6125	Utkin_019_20190916_ZR_BF_3-3.raw	1	1	43	60	Carbamidomethylation	C1:Carbamidomethylation:1000.00;C2:Carbamidomethylation:1000.00;C7:Carbamidomethylation:1000.00;C8:Carbamidomethylation:1000.00;C15:Carbamidomethylation:1000.00
31	93	sp|A8CG84|PA2BS_DABSI	R.C(+57.02)C(+57.02)FVHDC(+57.02)C(+57.02)YGNLPDC(+57.02)NPK.S	Y	55.08	2314.87	18	3.4	772.633	3	29.48	181000	1	6125	Utkin_019_20190916_ZR_BF_3-3.raw	1	1	59	76	Carbamidomethylation	C1:Carbamidomethylation:1000.00;C2:Carbamidomethylation:1000.00;C7:Carbamidomethylation:1000.00;C8:Carbamidomethylation:1000.00;C15:Carbamidomethylation:1000.00
31	94	B3RFI8|B3RFI8_9SAUR	R.C(+57.02)C(+57.02)FVHDC(+57.02)C(+57.02)YGNLPDC(+57.02)NPK.S	Y	55.08	2314.87	18	3.4	772.633	3	29.48	181000	1	6125	Utkin_019_20190916_ZR_BF_3-3.raw	1	1	59	76	Carbamidomethylation	C1:Carbamidomethylation:1000.00;C2:Carbamidomethylation:1000.00;C7:Carbamidomethylation:1000.00;C8:Carbamidomethylation:1000.00;C15:Carbamidomethylation:1000.00
31	95	sp|F8QN54|PA2B_VIPRE	R.C(+57.02)C(+57.02)FVHDC(+57.02)C(+57.02)YGNLPDC(+57.02)NPK.I	Y	55.08	2314.87	18	3.4	772.633	3	29.48	181000	1	6125	Utkin_019_20190916_ZR_BF_3-3.raw	1	1	59	76	Carbamidomethylation	C1:Carbamidomethylation:1000.00;C2:Carbamidomethylation:1000.00;C7:Carbamidomethylation:1000.00;C8:Carbamidomethylation:1000.00;C15:Carbamidomethylation:1000.00
25	97	F2Q6G2|F2Q6G2_BUNCA	K.FSC(+57.02)GENLFMSSQPYAWSK.V	Y	53.84	2137.92	18	7.8	1069.98	2	41.56	211000	1	11179	Utkin_019_20190916_ZR_BF_3-3.raw	1	1	90	107	Carbamidomethylation	C3:Carbamidomethylation:1000.00
25	97	F2Q6G2|F2Q6G2_BUNCA	K.FSC(+57.02)GENLFM(+15.99)SSQPYAWSK.V	Y	43.07	2153.92	18	5.1	1077.97	2	39.57	231000	1	10289	Utkin_019_20190916_ZR_BF_3-3.raw	1	1	90	107	Carbamidomethylation; Oxidation (M)	C3:Carbamidomethylation:1000.00;M9:Oxidation (M):1000.00
25	98	F2Q6G3|F2Q6G3_BUNCA	I.FSC(+57.02)GENLFMSSQPYAWSK.V	Y	53.84	2137.92	18	7.8	1069.98	2	41.56	211000	1	11179	Utkin_019_20190916_ZR_BF_3-3.raw	1	1	90	107	Carbamidomethylation	C3:Carbamidomethylation:1000.00
25	98	F2Q6G3|F2Q6G3_BUNCA	I.FSC(+57.02)GENLFM(+15.99)SSQPYAWSK.V	Y	43.07	2153.92	18	5.1	1077.97	2	39.57	231000	1	10289	Utkin_019_20190916_ZR_BF_3-3.raw	1	1	90	107	Carbamidomethylation; Oxidation (M)	C3:Carbamidomethylation:1000.00;M9:Oxidation (M):1000.00
20	30	sp|Q8AY48|PA2B1_BUNCA	A.DYGC(+57.02)YC(+57.02)GAGGSGRPIDALDR.C	N	35.24	2158.92	20	7.4	720.651	3	30.74	199000	1	6663	Utkin_019_20190916_ZR_BF_3-3.raw	1	1	41	60	Carbamidomethylation	C4:Carbamidomethylation:1000.00;C6:Carbamidomethylation:1000.00
20	30	sp|Q8AY48|PA2B1_BUNCA	L.NLINFMEM(+15.99)IR.Y	N	33.17	1295.64	10	9.7	648.832	2	43.48	0	1	12133	Utkin_019_20190916_ZR_BF_3-3.raw	0	0	18	27	Oxidation (M)	M8:Oxidation (M):26.31
20	31	Q8AXW0|Q8AXW0_BUNMU	A.DYGC(+57.02)YC(+57.02)GAGGSGRPIDALDR.C	N	35.24	2158.92	20	7.4	720.651	3	30.74	199000	1	6663	Utkin_019_20190916_ZR_BF_3-3.raw	1	1	49	68	Carbamidomethylation	C4:Carbamidomethylation:1000.00;C6:Carbamidomethylation:1000.00
20	31	Q8AXW0|Q8AXW0_BUNMU	L.NLINFMEM(+15.99)IR.Y	N	33.17	1295.64	10	9.7	648.832	2	43.48	0	1	12133	Utkin_019_20190916_ZR_BF_3-3.raw	0	0	26	35	Oxidation (M)	M8:Oxidation (M):26.31
20	32	Q546H3|Q546H3_BUNMU	A.DYGC(+57.02)YC(+57.02)GAGGSGRPIDALDR.C	N	35.24	2158.92	20	7.4	720.651	3	30.74	199000	1	6663	Utkin_019_20190916_ZR_BF_3-3.raw	1	1	49	68	Carbamidomethylation	C4:Carbamidomethylation:1000.00;C6:Carbamidomethylation:1000.00
20	32	Q546H3|Q546H3_BUNMU	L.NLINFMEM(+15.99)IR.Y	N	33.17	1295.64	10	9.7	648.832	2	43.48	0	1	12133	Utkin_019_20190916_ZR_BF_3-3.raw	0	0	26	35	Oxidation (M)	M8:Oxidation (M):26.31
20	33	sp|P00618|PA2B2_BUNMU	A.DYGC(+57.02)YC(+57.02)GAGGSGRPIDALDR.C	N	35.24	2158.92	20	7.4	720.651	3	30.74	199000	1	6663	Utkin_019_20190916_ZR_BF_3-3.raw	1	1	49	68	Carbamidomethylation	C4:Carbamidomethylation:1000.00;C6:Carbamidomethylation:1000.00
20	33	sp|P00618|PA2B2_BUNMU	L.NLINFMEM(+15.99)IR.Y	N	33.17	1295.64	10	9.7	648.832	2	43.48	0	1	12133	Utkin_019_20190916_ZR_BF_3-3.raw	0	0	26	35	Oxidation (M)	M8:Oxidation (M):26.31
20	34	Q8AXW2|Q8AXW2_BUNMU	A.DYGC(+57.02)YC(+57.02)GAGGSGRPIDALDR.C	N	35.24	2158.92	20	7.4	720.651	3	30.74	199000	1	6663	Utkin_019_20190916_ZR_BF_3-3.raw	1	1	51	70	Carbamidomethylation	C4:Carbamidomethylation:1000.00;C6:Carbamidomethylation:1000.00
20	34	Q8AXW2|Q8AXW2_BUNMU	L.NLINFMEM(+15.99)IR.Y	N	33.17	1295.64	10	9.7	648.832	2	43.48	0	1	12133	Utkin_019_20190916_ZR_BF_3-3.raw	0	0	28	37	Oxidation (M)	M8:Oxidation (M):26.31
20	35	Q546H2|Q546H2_BUNMU	A.DYGC(+57.02)YC(+57.02)GAGGSGRPIDALDR.C	N	35.24	2158.92	20	7.4	720.651	3	30.74	199000	1	6663	Utkin_019_20190916_ZR_BF_3-3.raw	1	1	51	70	Carbamidomethylation	C4:Carbamidomethylation:1000.00;C6:Carbamidomethylation:1000.00
20	35	Q546H2|Q546H2_BUNMU	L.NLINFMEM(+15.99)IR.Y	N	33.17	1295.64	10	9.7	648.832	2	43.48	0	1	12133	Utkin_019_20190916_ZR_BF_3-3.raw	0	0	28	37	Oxidation (M)	M8:Oxidation (M):26.31
20	36	sp|P00617|PA2B1_BUNMU	A.DYGC(+57.02)YC(+57.02)GAGGSGRPIDALDR.C	N	35.24	2158.92	20	7.4	720.651	3	30.74	199000	1	6663	Utkin_019_20190916_ZR_BF_3-3.raw	1	1	51	70	Carbamidomethylation	C4:Carbamidomethylation:1000.00;C6:Carbamidomethylation:1000.00
20	36	sp|P00617|PA2B1_BUNMU	L.NLINFMEM(+15.99)IR.Y	N	33.17	1295.64	10	9.7	648.832	2	43.48	0	1	12133	Utkin_019_20190916_ZR_BF_3-3.raw	0	0	28	37	Oxidation (M)	M8:Oxidation (M):26.31
20	37	Q8AXW1|Q8AXW1_BUNMU	A.DYGC(+57.02)YC(+57.02)GAGGSGRPIDALDR.C	N	35.24	2158.92	20	7.4	720.651	3	30.74	199000	1	6663	Utkin_019_20190916_ZR_BF_3-3.raw	1	1	51	70	Carbamidomethylation	C4:Carbamidomethylation:1000.00;C6:Carbamidomethylation:1000.00
20	37	Q8AXW1|Q8AXW1_BUNMU	L.NLINFMEM(+15.99)IR.Y	N	33.17	1295.64	10	9.7	648.832	2	43.48	0	1	12133	Utkin_019_20190916_ZR_BF_3-3.raw	0	0	28	37	Oxidation (M)	M8:Oxidation (M):26.31
20	78	sp|Q9PTA7|PA2B_BUNMU	A.DYGC(+57.02)YC(+57.02)GAGGSGRPIDALDR.C	N	35.24	2158.92	20	7.4	720.651	3	30.74	199000	1	6663	Utkin_019_20190916_ZR_BF_3-3.raw	1	1	37	56	Carbamidomethylation	C4:Carbamidomethylation:1000.00;C6:Carbamidomethylation:1000.00
20	78	sp|Q9PTA7|PA2B_BUNMU	L.NLINFMEM(+15.99)IR.Y	N	33.17	1295.64	10	9.7	648.832	2	43.48	0	1	12133	Utkin_019_20190916_ZR_BF_3-3.raw	0	0	14	23	Oxidation (M)	M8:Oxidation (M):26.31
20	79	sp|Q9PU97|PA2B7_BUNMU	A.DYGC(+57.02)YC(+57.02)GAGGSGRPIDALDR.C	N	35.24	2158.92	20	7.4	720.651	3	30.74	199000	1	6663	Utkin_019_20190916_ZR_BF_3-3.raw	1	1	41	60	Carbamidomethylation	C4:Carbamidomethylation:1000.00;C6:Carbamidomethylation:1000.00
20	79	sp|Q9PU97|PA2B7_BUNMU	L.NLINFMEM(+15.99)IR.Y	N	33.17	1295.64	10	9.7	648.832	2	43.48	0	1	12133	Utkin_019_20190916_ZR_BF_3-3.raw	0	0	18	27	Oxidation (M)	M8:Oxidation (M):26.31
20	80	sp|Q6YIJ3|PA2A_BUNCA	A.DYGC(+57.02)YC(+57.02)GAGGSGRPIDALDR.C	N	35.24	2158.92	20	7.4	720.651	3	30.74	199000	1	6663	Utkin_019_20190916_ZR_BF_3-3.raw	1	1	41	60	Carbamidomethylation	C4:Carbamidomethylation:1000.00;C6:Carbamidomethylation:1000.00
20	80	sp|Q6YIJ3|PA2A_BUNCA	L.NLINFMEM(+15.99)IR.Y	N	33.17	1295.64	10	9.7	648.832	2	43.48	0	1	12133	Utkin_019_20190916_ZR_BF_3-3.raw	0	0	18	27	Oxidation (M)	M8:Oxidation (M):26.31
20	81	sp|Q9PTA1|PA2BA_BUNMU	A.DYGC(+57.02)YC(+57.02)GAGGSGRPIDALDR.Y	N	35.24	2158.92	20	7.4	720.651	3	30.74	199000	1	6663	Utkin_019_20190916_ZR_BF_3-3.raw	1	1	42	61	Carbamidomethylation	C4:Carbamidomethylation:1000.00;C6:Carbamidomethylation:1000.00
20	81	sp|Q9PTA1|PA2BA_BUNMU	L.NLINFMEM(+15.99)IR.Y	N	33.17	1295.64	10	9.7	648.832	2	43.48	0	1	12133	Utkin_019_20190916_ZR_BF_3-3.raw	0	0	19	28	Oxidation (M)	M8:Oxidation (M):26.31
20	87	sp|P59018|PA2B5_BUNMU	A.DYGC(+57.02)YC(+57.02)GAGGSGRPIDALDR.C	N	35.24	2158.92	20	7.4	720.651	3	30.74	199000	1	6663	Utkin_019_20190916_ZR_BF_3-3.raw	1	1	41	60	Carbamidomethylation	C4:Carbamidomethylation:1000.00;C6:Carbamidomethylation:1000.00
20	120	sp|Q75S51|PA2B4_BUNCA	A.DYGC(+57.02)YC(+57.02)GAGGSGRPIDALDR.C	N	35.24	2158.92	20	7.4	720.651	3	30.74	199000	1	6663	Utkin_019_20190916_ZR_BF_3-3.raw	1	1	51	70	Carbamidomethylation	C4:Carbamidomethylation:1000.00;C6:Carbamidomethylation:1000.00
21	39	sp|Q7T1R1|PA2B2_BUNFL	A.DYGC(+57.02)YC(+57.02)GAGGSGRPIDALDR.C	N	35.24	2158.92	20	7.4	720.651	3	30.74	199000	1	6663	Utkin_019_20190916_ZR_BF_3-3.raw	1	1	51	70	Carbamidomethylation	C4:Carbamidomethylation:1000.00;C6:Carbamidomethylation:1000.00
21	39	sp|Q7T1R1|PA2B2_BUNFL	R.FVC(+57.02)DC(+57.02)DR.T	N	31.44	970.364	7	6.6	486.192	2	20.17	172000	1	3327	Utkin_019_20190916_ZR_BF_3-3.raw	1	1	115	121	Carbamidomethylation	C3:Carbamidomethylation:1000.00;C5:Carbamidomethylation:1000.00
21	40	D5J9R9|D5J9R9_9SAUR	A.DYGC(+57.02)YC(+57.02)GAGGSGRPIDALDR.C	N	35.24	2158.92	20	7.4	720.651	3	30.74	199000	1	6663	Utkin_019_20190916_ZR_BF_3-3.raw	1	1	51	70	Carbamidomethylation	C4:Carbamidomethylation:1000.00;C6:Carbamidomethylation:1000.00
21	40	D5J9R9|D5J9R9_9SAUR	R.FVC(+57.02)DC(+57.02)DR.T	N	31.44	970.364	7	6.6	486.192	2	20.17	172000	1	3327	Utkin_019_20190916_ZR_BF_3-3.raw	1	1	115	121	Carbamidomethylation	C3:Carbamidomethylation:1000.00;C5:Carbamidomethylation:1000.00
32	102	A0A2D4L152|A0A2D4L152_9SAUR	R.QVSSEC(+57.02)QGEMLDYR.R	Y	48.35	1700.71	14	7.2	851.37	2	29.88	165000	1	6287	Utkin_019_20190916_ZR_BF_3-3.raw	1	1	82	95	Carbamidomethylation	C6:Carbamidomethylation:1000.00
32	103	A0A2D4L0V7|A0A2D4L0V7_9SAUR	R.QVSSEC(+57.02)QGEMLDYR.R	Y	48.35	1700.71	14	7.2	851.37	2	29.88	165000	1	6287	Utkin_019_20190916_ZR_BF_3-3.raw	1	1	177	190	Carbamidomethylation	C6:Carbamidomethylation:1000.00
32	104	A0A2D4LBN1|A0A2D4LBN1_9SAUR	R.QVSSEC(+57.02)QGEMLDYR.R	Y	48.35	1700.71	14	7.2	851.37	2	29.88	165000	1	6287	Utkin_019_20190916_ZR_BF_3-3.raw	1	1	7	20	Carbamidomethylation	C6:Carbamidomethylation:1000.00
32	105	A0A2D4LBL3|A0A2D4LBL3_9SAUR	R.QVSSEC(+57.02)QGEMLDYR.R	Y	48.35	1700.71	14	7.2	851.37	2	29.88	165000	1	6287	Utkin_019_20190916_ZR_BF_3-3.raw	1	1	86	99	Carbamidomethylation	C6:Carbamidomethylation:1000.00
32	106	A0A2D4PZB5|A0A2D4PZB5_MICSU	R.QVSSEC(+57.02)QGEMLDYR.R	Y	48.35	1700.71	14	7.2	851.37	2	29.88	165000	1	6287	Utkin_019_20190916_ZR_BF_3-3.raw	1	1	68	81	Carbamidomethylation	C6:Carbamidomethylation:1000.00
32	107	V8NSK8|V8NSK8_OPHHA	R.QVSSEC(+57.02)QGEMLDYR.R	Y	48.35	1700.71	14	7.2	851.37	2	29.88	165000	1	6287	Utkin_019_20190916_ZR_BF_3-3.raw	1	1	268	281	Carbamidomethylation	C6:Carbamidomethylation:1000.00
32	108	A0A2D4PXP4|A0A2D4PXP4_MICSU	R.QVSSEC(+57.02)QGEMLDYR.R	Y	48.35	1700.71	14	7.2	851.37	2	29.88	165000	1	6287	Utkin_019_20190916_ZR_BF_3-3.raw	1	1	295	308	Carbamidomethylation	C6:Carbamidomethylation:1000.00
24	83	sp|Q8QFW3|PA2B2_BUNCE	L.NLINFMEM(+15.99)IR.Y	N	33.17	1295.64	10	9.7	648.832	2	43.48	0	1	12133	Utkin_019_20190916_ZR_BF_3-3.raw	0	0	28	37	Oxidation (M)	M8:Oxidation (M):26.31
24	83	sp|Q8QFW3|PA2B2_BUNCE	S.GTPVDALDR.C	N	27.96	942.477	9	7.1	472.249	2	26.85	248000	1	5010	Utkin_019_20190916_ZR_BF_3-3.raw	1	1	62	70
33	116	sp|P59067|PA2SA_AUSSU	D.YGC(+57.02)YC(+57.02)GPGGLGTPVDELDR.C	Y	36.94	2084.89	19	7.5	1043.46	2	33.48	114000	1	7837	Utkin_019_20190916_ZR_BF_3-3.raw	1	1	25	43	Carbamidomethylation	C3:Carbamidomethylation:1000.00;C5:Carbamidomethylation:1000.00
14	121	A6MFM8|A6MFM8_CRYNI	A.AGIPPQPLNLLQFK.G	Y	35.06	1534.89	14	7.7	512.64	3	40.02	3190000	1	10454	Utkin_019_20190916_ZR_BF_3-3.raw	5	5	20	33
29	117	L8B360|L8B360_PROEL	N.YGC(+57.02)YC(+57.02)GFGGSGTPVDKLDRC(+57.02)C(+57.02)QTHDQ(+.98)C(+57.02)YSQAK.K	Y	31.33	3775.52	32	4.3	944.892	4	30.31	0	1	6470	Utkin_019_20190916_ZR_BF_3-3.raw	0	0	51	82	Carbamidomethylation; Deamidation (NQ)	C3:Carbamidomethylation:1000.00;C5:Carbamidomethylation:1000.00;C20:Carbamidomethylation:1000.00;C21:Carbamidomethylation:1000.00;Q26:Deamidation (NQ):0.00;C27:Carbamidomethylation:1000.00
29	125	M5B1W7|M5B1W7_PROFL	N.YGC(+57.02)YC(+57.02)GFGGSGTPVDKLDRC(+57.02)C(+57.02)QTHDQ(+.98)C(+57.02)YSQAK.K	Y	31.33	3775.52	32	4.3	944.892	4	30.31	0	1	6470	Utkin_019_20190916_ZR_BF_3-3.raw	0	0	51	82	Carbamidomethylation; Deamidation (NQ)	C3:Carbamidomethylation:1000.00;C5:Carbamidomethylation:1000.00;C20:Carbamidomethylation:1000.00;C21:Carbamidomethylation:1000.00;Q26:Deamidation (NQ):0.00;C27:Carbamidomethylation:1000.00
27	131	A0A2H6NJR7|A0A2H6NJR7_MICLE	V.SINFGPYFK.Y	Y	30.14	1071.54	9	5.2	358.189	3	34.07	0	1	8121	Utkin_019_20190916_ZR_BF_3-3.raw	0	0	207	215
27	133	A0A2D4HX65|A0A2D4HX65_MICLE	V.SINFGPYFK.Y	Y	30.14	1071.54	9	5.2	358.189	3	34.07	0	1	8121	Utkin_019_20190916_ZR_BF_3-3.raw	0	0	305	313
27	134	A0A2D4GCJ9|A0A2D4GCJ9_MICCO	V.SINFGPYFK.Y	Y	30.14	1071.54	9	5.2	358.189	3	34.07	0	1	8121	Utkin_019_20190916_ZR_BF_3-3.raw	0	0	311	319
27	135	A0A2D4KHI3|A0A2D4KHI3_9SAUR	V.SINFGPYFK.Y	Y	30.14	1071.54	9	5.2	358.189	3	34.07	0	1	8121	Utkin_019_20190916_ZR_BF_3-3.raw	0	0	320	328
27	136	A0A2D4NPC4|A0A2D4NPC4_MICSU	V.SINFGPYFK.Y	Y	30.14	1071.54	9	5.2	358.189	3	34.07	0	1	8121	Utkin_019_20190916_ZR_BF_3-3.raw	0	0	386	394
27	138	V8P1W7|V8P1W7_OPHHA	V.SINFGPYFK.Y	Y	30.14	1071.54	9	5.2	358.189	3	34.07	0	1	8121	Utkin_019_20190916_ZR_BF_3-3.raw	0	0	559	567
36	137	A0A194APT7|A0A194APT7_9SAUR	A.YGC(+57.02)YC(+57.02)GRGGQGRPKDATDR.C	Y	29.98	2172.95	19	2.5	1087.49	2	40.07	307000	1	10487	Utkin_019_20190916_ZR_BF_3-3.raw	1	1	40	58	Carbamidomethylation	C3:Carbamidomethylation:1000.00;C5:Carbamidomethylation:1000.00
28	139	A0A0H3U239|A0A0H3U239_9SAUR	P.YGC(+57.02)YC(+57.02)GAGGRGRPQDASDR.C	Y	29.39	2101.88	19	8.5	1051.96	2	30.89	542000	1	6680	Utkin_019_20190916_ZR_BF_3-3.raw	1	1	40	58	Carbamidomethylation	C3:Carbamidomethylation:1000.00;C5:Carbamidomethylation:1000.00
37	140	A0A2D4JUR3|A0A2D4JUR3_9SAUR	F.C(+57.02)LPYFKK.A	Y	28.1	954.5	7	6.4	478.26	2	27.04	197000	1	5117	Utkin_019_20190916_ZR_BF_3-3.raw	1	1	66	72	Carbamidomethylation	C1:Carbamidomethylation:1000.00
37	150	A0A2D4IFS3|A0A2D4IFS3_MICLE	F.C(+57.02)LPYFKK.A	Y	28.1	954.5	7	6.4	478.26	2	27.04	197000	1	5117	Utkin_019_20190916_ZR_BF_3-3.raw	1	1	127	133	Carbamidomethylation	C1:Carbamidomethylation:1000.00
37	151	V8NZJ3|V8NZJ3_OPHHA	F.C(+57.02)LPYFKK.A	Y	28.1	954.5	7	6.4	478.26	2	27.04	197000	1	5117	Utkin_019_20190916_ZR_BF_3-3.raw	1	1	177	183	Carbamidomethylation	C1:Carbamidomethylation:1000.00
38	152	sp|A8QL49|VM3_BUNMU	R.TSMVASTMAHEMGHNLGINHDR.A	Y	27.38	2408.08	22	8.2	603.032	4	31.24	37500	1	6910	Utkin_019_20190916_ZR_BF_3-3.raw	1	1	332	353
39	153	J3SCU1|J3SCU1_CROAD	A.FGNASDSNITK.S	Y	27.12	1152.54	11	-4.3	577.275	2	34.1	29500	1	8127	Utkin_019_20190916_ZR_BF_3-3.raw	1	1	1223	1233
40	159	V8PFP8|V8PFP8_OPHHA	L.LWVAYRK.R	Y	25.93	934.539	7	-5.8	468.274	2	34.46	570000	1	8319	Utkin_019_20190916_ZR_BF_3-3.raw	1	1	49	55
464	156	sp|A2CKF6|3NO28_BUNFA	T.LTC(+57.02)LIC(+57.02)PER.Y	Y	25.91	1160.57	9	7.7	581.296	2	31.42	97700	1	6985	Utkin_019_20190916_ZR_BF_3-3.raw	1	1	22	30	Carbamidomethylation	C3:Carbamidomethylation:1000.00;C6:Carbamidomethylation:1000.00
